# Supplementary material for: Using amino acid features to identify the pathogenicity of influenza B virus
Source: Infect Dis Poverty. 2022 May 4;11:50. doi: 10.1186/s40249-022-00974-0 (PMC9066401; doi:10.1186/s40249-022-00974-0)
Supplement: Supplementary file 1 — Additional file 1. The dataset for influenza B virus. [file 40249_2022_974_MOESM1_ESM.xlsx]

## Sheet: Additional file 1
Phenotype	ID	Nomenclature	Lineage	Location	Date
P	EPI_ISL_6816	B/South Carolina/04/2003	Victoria	North America / United States / South Carolina	2003-02-06
P	EPI_ISL_20973	B/Hawaii/10/2001	Victoria	North America / United States / Hawaii	2001-05-09
P	EPI_ISL_6569	B/Houston/B88/2003	Victoria	North America / United States / Texas	2003-01-17
P	EPI_ISL_6568	B/Houston/B87/2003	Victoria	North America / United States / Texas	2003-01-19
P	EPI_ISL_6567	B/Houston/B86/2003	Victoria	North America / United States / Texas	2003-01-21
P	EPI_ISL_395522	B/District Of Columbia/19/2019	Victoria	North America / United States / District of Columbia	2019-10-05
P	EPI_ISL_395500	B/District Of Columbia/18/2019	Victoria	North America / United States / District of Columbia	2019-10-03
P	EPI_ISL_397041	B/Texas/36/2019	Victoria	North America / United States / Texas	2019-10-11
P	EPI_ISL_395511	B/Texas/33/2019	Victoria	North America / United States / Texas	2019-10-01
P	EPI_ISL_397159	B/North Dakota/10/2019	Victoria	North America / United States / North Dakota	2019-10-23
P	EPI_ISL_395502	B/South Carolina/04/2019	Victoria	North America / United States / South Carolina	2019-10-02
P	EPI_ISL_395514	B/Texas/35/2019	Victoria	North America / United States / Texas	2019-10-11
P	EPI_ISL_395512	B/Texas/34/2019	Victoria	North America / United States / Texas	2019-10-10
P	EPI_ISL_397046	B/Colorado/13/2019	Victoria	North America / United States / Colorado	2019-10-17
P	EPI_ISL_395515	B/Oregon/05/2019	Victoria	North America / United States / Oregon	2019-10-14
P	EPI_ISL_397063	B/Indiana/11/2019	Victoria	North America / United States / Indiana	2019-10-14
P	EPI_ISL_397044	B/Indiana/12/2019	Victoria	North America / United States / Indiana	2019-10-15
P	EPI_ISL_397143	B/Florida/61/2019	Victoria	North America / United States / Florida	2019-10-09
P	EPI_ISL_397142	B/Florida/62/2019	Victoria	North America / United States / Florida	2019-10-14
P	EPI_ISL_395493	B/Florida/57/2019	Victoria	North America / United States / Florida	2019-10-01
P	EPI_ISL_397134	B/Michigan/61/2019	Victoria	North America / United States / Michigan	2019-10-15
P	EPI_ISL_397062	B/Michigan/60/2019	Victoria	North America / United States / Michigan	2019-10-06
P	EPI_ISL_397137	B/Louisiana/30/2019	Victoria	North America / United States / Louisiana	2019-10-17
P	EPI_ISL_397060	B/Alabama/06/2019	Victoria	North America / United States / Alabama	2019-10-09
P	EPI_ISL_397059	B/Alabama/05/2019	Victoria	North America / United States / Alabama	2019-10-04
P	EPI_ISL_397042	B/Hawaii/42/2019	Victoria	North America / United States / Hawaii	2019-10-05
P	EPI_ISL_397055	B/Arizona/22/2019	Victoria	North America / United States / Arizona	2019-10-12
P	EPI_ISL_397045	B/Nevada/03/2019	Victoria	North America / United States / Nevada	2019-10-21
P	EPI_ISL_397065	B/California/40/2019	Victoria	North America / United States / California	2019-10-08
P	EPI_ISL_397054	B/California/35/2019	Victoria	North America / United States / California	2019-10-04
P	EPI_ISL_397050	B/California/34/2019	Victoria	North America / United States / California	2019-10-04
P	EPI_ISL_397049	B/California/44/2019	Victoria	North America / United States / California	2019-10-21
P	EPI_ISL_397047	B/California/42/2019	Victoria	North America / United States / California	2019-10-13
P	EPI_ISL_397040	B/California/39/2019	Victoria	North America / United States / California	2019-10-07
P	EPI_ISL_397037	B/California/37/2019	Victoria	North America / United States / California	2019-10-07
P	EPI_ISL_397036	B/California/36/2019	Victoria	North America / United States / California	2019-10-06
P	EPI_ISL_395517	B/California/32/2019	Victoria	North America / United States / California	2019-10-03
P	EPI_ISL_397149	B/Delaware/11/2019	Victoria	North America / United States / Delaware	2019-10-18
P	EPI_ISL_398477	B/Utah/10/2019	Victoria	North America / United States / Utah	2019-11-03
P	EPI_ISL_398900	B/District Of Columbia/22/2019	Victoria	North America / United States / District of Columbia	2019-11-04
P	EPI_ISL_398483	B/New Mexico/04/2019	Victoria	North America / United States / New Mexico	2019-11-05
P	EPI_ISL_398482	B/New Mexico/03/2019	Victoria	North America / United States / New Mexico	2019-11-05
P	EPI_ISL_398895	B/Idaho/13/2019	Victoria	North America / United States / Idaho	2019-11-11
P	EPI_ISL_398502	B/Idaho/11/2019	Victoria	North America / United States / Idaho	2019-10-28
P	EPI_ISL_398898	B/South Carolina/06/2019	Victoria	North America / United States / South Carolina	2019-10-31
P	EPI_ISL_398515	B/Illinois/07/2019	Victoria	North America / United States / Illinois	2019-11-04
P	EPI_ISL_397162	B/Illinois/05/2019	Victoria	North America / United States / Illinois	2019-10-22
P	EPI_ISL_398521	B/Iowa/25/2019	Victoria	North America / United States / Iowa	2019-10-19
P	EPI_ISL_398511	B/Mississippi/06/2019	Victoria	North America / United States / Mississippi	2019-11-06
P	EPI_ISL_398510	B/Mississippi/05/2019	Victoria	North America / United States / Mississippi	2019-11-06
P	EPI_ISL_398505	B/Mississippi/04/2019	Victoria	North America / United States / Mississippi	2019-10-26
P	EPI_ISL_398526	B/Michigan/64/2019	Victoria	North America / United States / Michigan	2019-11-04
P	EPI_ISL_398525	B/Michigan/63/2019	Victoria	North America / United States / Michigan	2019-10-24
P	EPI_ISL_398498	B/Nevada/04/2019	Victoria	North America / United States / Nevada	2019-10-24
P	EPI_ISL_398506	B/Wisconsin/32/2019	Victoria	North America / United States / Wisconsin	2019-10-28
P	EPI_ISL_398513	B/Louisiana/32/2019	Victoria	North America / United States / Louisiana	2019-11-04
P	EPI_ISL_398518	B/Alabama/09/2019	Victoria	North America / United States / Alabama	2019-11-04
P	EPI_ISL_398517	B/Alabama/10/2019	Victoria	North America / United States / Alabama	2019-11-05
P	EPI_ISL_397165	B/Alabama/07/2019	Victoria	North America / United States / Alabama	2019-10-23
P	EPI_ISL_398476	B/Hawaii/45/2019	Victoria	North America / United States / Hawaii	2019-11-04
P	EPI_ISL_398893	B/Arizona/27/2019	Victoria	North America / United States / Arizona	2019-11-13
P	EPI_ISL_398892	B/Arizona/26/2019	Victoria	North America / United States / Arizona	2019-11-02
P	EPI_ISL_398497	B/Arizona/25/2019	Victoria	North America / United States / Arizona	2019-10-30
P	EPI_ISL_398520	B/South Dakota/13/2019	Victoria	North America / United States / South Dakota	2019-11-11
P	EPI_ISL_398480	B/Nevada/06/2019	Victoria	North America / United States / Nevada	2019-11-05
P	EPI_ISL_398479	B/Nevada/07/2019	Victoria	North America / United States / Nevada	2019-11-08
P	EPI_ISL_398896	B/California/55/2019	Victoria	North America / United States / California	2019-11-05
P	EPI_ISL_398500	B/California/50/2019	Victoria	North America / United States / California	2019-10-31
P	EPI_ISL_398495	B/California/48/2019	Victoria	North America / United States / California	2019-10-26
P	EPI_ISL_398493	B/California/45/2019	Victoria	North America / United States / California	2019-10-21
P	EPI_ISL_398474	B/Washington/17/2019	Victoria	North America / United States / Washington	2019-10-23
P	EPI_ISL_398473	B/Washington/16/2019	Victoria	North America / United States / Washington	2019-10-22
P	EPI_ISL_398924	B/Florida/63/2019	Victoria	North America / United States / Florida	2019-10-08
P	EPI_ISL_398907	B/Florida/67/2019	Victoria	North America / United States / Florida	2019-11-01
P	EPI_ISL_398919	B/New Jersey/09/2019	Victoria	North America / United States / New Jersey	2019-10-27
P	EPI_ISL_398922	B/North Carolina/10/2019	Victoria	North America / United States / North Carolina	2019-10-27
P	EPI_ISL_400099	B/Maine/17/2019	Victoria	North America / United States / Maine	2019-11-18
P	EPI_ISL_400098	B/Maine/16/2019	Victoria	North America / United States / Maine	2019-11-13
P	EPI_ISL_398931	B/Texas/38/2019	Victoria	North America / United States / Texas	2019-11-03
P	EPI_ISL_398927	B/South Carolina/05/2019	Victoria	North America / United States / South Carolina	2019-10-31
P	EPI_ISL_398904	B/Pennsylvania/26/2019	Victoria	North America / United States / Pennsylvania	2019-11-03
P	EPI_ISL_398934	B/Nevada/08/2019	Victoria	North America / United States / Nevada	2019-11-04
P	EPI_ISL_398933	B/Nevada/09/2019	Victoria	North America / United States / Nevada	2019-11-12
P	EPI_ISL_400160	B/Louisiana/114/2019	Victoria	North America / United States / Louisiana	2019-10-31
P	EPI_ISL_400159	B/Louisiana/119/2019	Victoria	North America / United States / Louisiana	2019-11-05
P	EPI_ISL_400157	B/Louisiana/113/2019	Victoria	North America / United States / Louisiana	2019-10-31
P	EPI_ISL_400156	B/Louisiana/121/2019	Victoria	North America / United States / Louisiana	2019-11-07
P	EPI_ISL_400154	B/Louisiana/108/2019	Victoria	North America / United States / Louisiana	2019-10-27
P	EPI_ISL_400153	B/Louisiana/104/2019	Victoria	North America / United States / Louisiana	2019-10-23
P	EPI_ISL_400151	B/Louisiana/102/2019	Victoria	North America / United States / Louisiana	2019-10-22
P	EPI_ISL_400150	B/Louisiana/98/2019	Victoria	North America / United States / Louisiana	2019-10-19
P	EPI_ISL_400147	B/Louisiana/95/2019	Victoria	North America / United States / Louisiana	2019-10-17
P	EPI_ISL_400146	B/Louisiana/90/2019	Victoria	North America / United States / Louisiana	2019-10-15
P	EPI_ISL_400143	B/Louisiana/84/2019	Victoria	North America / United States / Louisiana	2019-10-11
P	EPI_ISL_400142	B/Louisiana/85/2019	Victoria	North America / United States / Louisiana	2019-10-11
P	EPI_ISL_400140	B/Louisiana/87/2019	Victoria	North America / United States / Louisiana	2019-10-13
P	EPI_ISL_400139	B/Louisiana/89/2019	Victoria	North America / United States / Louisiana	2019-10-14
P	EPI_ISL_400133	B/Louisiana/93/2019	Victoria	North America / United States / Louisiana	2019-10-16
P	EPI_ISL_400132	B/Louisiana/78/2019	Victoria	North America / United States / Louisiana	2019-10-08
P	EPI_ISL_400129	B/Louisiana/72/2019	Victoria	North America / United States / Louisiana	2019-10-03
P	EPI_ISL_400126	B/Louisiana/80/2019	Victoria	North America / United States / Louisiana	2019-10-09
P	EPI_ISL_398930	B/California/57/2019	Victoria	North America / United States / California	2019-11-10
P	EPI_ISL_398928	B/California/54/2019	Victoria	North America / United States / California	2019-11-04
P	EPI_ISL_398911	B/California/56/2019	Victoria	North America / United States / California	2019-11-06
P	EPI_ISL_398917	B/Delaware/13/2019	Victoria	North America / United States / Delaware	2019-11-01
P	EPI_ISL_398905	B/Delaware/14/2019	Victoria	North America / United States / Delaware	2019-11-02
P	EPI_ISL_400179	B/North Carolina/11/2019	Victoria	North America / United States / North Carolina	2019-11-14
P	EPI_ISL_400196	B/Maryland/26/2019	Victoria	North America / United States / Maryland	2019-11-10
P	EPI_ISL_400195	B/Maryland/24/2019	Victoria	North America / United States / Maryland	2019-11-06
P	EPI_ISL_400189	B/North Dakota/12/2019	Victoria	North America / United States / North Dakota	2019-11-11
P	EPI_ISL_400202	B/South Carolina/07/2019	Victoria	North America / United States / South Carolina	2019-11-04
P	EPI_ISL_400180	B/South Carolina/08/2019	Victoria	North America / United States / South Carolina	2019-11-12
P	EPI_ISL_400228	B/Colorado/15/2019	Victoria	North America / United States / Colorado	2019-11-19
P	EPI_ISL_400243	B/Alaska/13/2019	Victoria	North America / United States / Alaska	2019-11-14
P	EPI_ISL_400219	B/Alaska/12/2019	Victoria	North America / United States / Alaska	2019-11-07
P	EPI_ISL_400204	B/Iowa/29/2019	Victoria	North America / United States / Iowa	2019-11-12
P	EPI_ISL_400201	B/Iowa/28/2019	Victoria	North America / United States / Iowa	2019-11-08
P	EPI_ISL_400199	B/Mississippi/07/2019	Victoria	North America / United States / Mississippi	2019-11-13
P	EPI_ISL_400198	B/Florida/70/2019	Victoria	North America / United States / Florida	2019-11-13
P	EPI_ISL_400192	B/Arkansas/01/2019	Victoria	North America / United States / Arkansas	2019-11-12
P	EPI_ISL_400187	B/Wisconsin/38/2019	Victoria	North America / United States / Wisconsin	2019-11-15
P	EPI_ISL_400186	B/Wisconsin/37/2019	Victoria	North America / United States / Wisconsin	2019-11-14
P	EPI_ISL_400255	B/Louisiana/79/2019	Victoria	North America / United States / Louisiana	2019-10-09
P	EPI_ISL_400252	B/Louisiana/96/2019	Victoria	North America / United States / Louisiana	2019-10-18
P	EPI_ISL_400247	B/Louisiana/88/2019	Victoria	North America / United States / Louisiana	2019-10-13
P	EPI_ISL_400242	B/Louisiana/75/2019	Victoria	North America / United States / Louisiana	2019-10-06
P	EPI_ISL_400236	B/Louisiana/74/2019	Victoria	North America / United States / Louisiana	2019-10-05
P	EPI_ISL_400224	B/Louisiana/120/2019	Victoria	North America / United States / Louisiana	2019-11-06
P	EPI_ISL_400223	B/Louisiana/116/2019	Victoria	North America / United States / Louisiana	2019-11-01
P	EPI_ISL_400221	B/Louisiana/118/2019	Victoria	North America / United States / Louisiana	2019-11-04
P	EPI_ISL_400213	B/Louisiana/107/2019	Victoria	North America / United States / Louisiana	2019-10-27
P	EPI_ISL_400212	B/Louisiana/106/2019	Victoria	North America / United States / Louisiana	2019-10-26
P	EPI_ISL_400209	B/Louisiana/103/2019	Victoria	North America / United States / Louisiana	2019-10-22
P	EPI_ISL_400207	B/Louisiana/101/2019	Victoria	North America / United States / Louisiana	2019-10-21
P	EPI_ISL_400183	B/Louisiana/124/2019	Victoria	North America / United States / Louisiana	2019-10-25
P	EPI_ISL_400182	B/Louisiana/123/2019	Victoria	North America / United States / Louisiana	2019-10-24
P	EPI_ISL_400193	B/Oklahoma/09/2019	Victoria	North America / United States / Oklahoma	2019-11-14
P	EPI_ISL_400245	B/Nevada/11/2019	Victoria	North America / United States / Nevada	2019-11-15
P	EPI_ISL_400253	B/California/65/2019	Victoria	North America / United States / California	2019-11-18
P	EPI_ISL_400250	B/California/64/2019	Victoria	North America / United States / California	2019-11-18
P	EPI_ISL_400249	B/California/59/2019	Victoria	North America / United States / California	2019-11-05
P	EPI_ISL_400238	B/California/62/2019	Victoria	North America / United States / California	2019-11-14
P	EPI_ISL_400230	B/California/60/2019	Victoria	North America / United States / California	2019-11-05
P	EPI_ISL_400210	B/California/63/2019	Victoria	North America / United States / California	2019-11-16
P	EPI_ISL_400217	B/Washington/18/2019	Victoria	North America / United States / Washington	2019-10-27
P	EPI_ISL_400190	B/Minnesota/20/2019	Victoria	North America / United States / Minnesota	2019-10-29
P	EPI_ISL_400256	B/Texas/41/2019	Victoria	North America / United States / Texas	2019-11-19
P	EPI_ISL_400216	B/Texas/40/2019	Victoria	North America / United States / Texas	2019-11-16
P	EPI_ISL_401100	B/El Salvador/671/2019	Victoria	North America / El Salvador	2019-10-02
P	EPI_ISL_401099	B/El Salvador/694/2019	Victoria	North America / El Salvador	2019-10-08
P	EPI_ISL_401095	B/El Salvador/800/2019	Victoria	North America / El Salvador	2019-10-25
P	EPI_ISL_401094	B/El Salvador/803/2019	Victoria	North America / El Salvador	2019-10-28
P	EPI_ISL_401074	B/New Mexico/06/2019	Victoria	North America / United States / New Mexico	2019-12-01
P	EPI_ISL_401023	B/Texas/43/2019	Victoria	North America / United States / Texas	2019-11-20
P	EPI_ISL_401034	B/Idaho/17/2019	Victoria	North America / United States / Idaho	2019-11-26
P	EPI_ISL_401035	B/Wyoming/02/2019	Victoria	North America / United States / Wyoming	2019-11-26
P	EPI_ISL_401078	B/Colorado/17/2019	Victoria	North America / United States / Colorado	2019-12-08
P	EPI_ISL_401077	B/Colorado/16/2019	Victoria	North America / United States / Colorado	2019-12-03
P	EPI_ISL_401071	B/Alaska/14/2019	Victoria	North America / United States / Alaska	2019-11-25
P	EPI_ISL_401024	B/Oregon/07/2019	Victoria	North America / United States / Oregon	2019-11-25
P	EPI_ISL_401210	B/Illinois/08/2019	Victoria	North America / United States / Illinois	2019-11-17
P	EPI_ISL_401113	B/Indiana/14/2019	Victoria	North America / United States / Indiana	2019-11-19
P	EPI_ISL_401111	B/Indiana/13/2019	Victoria	North America / United States / Indiana	2019-11-14
P	EPI_ISL_401106	B/Illinois/08/2019	Victoria	North America / United States / Illinois	2019-11-17
P	EPI_ISL_401043	B/Illinois/06/2019	Victoria	North America / United States / Illinois	2019-11-02
P	EPI_ISL_401026	B/Nevada/12/2019	Victoria	North America / United States / Nevada	2019-11-19
P	EPI_ISL_401214	B/Arkansas/04/2019	Victoria	North America / United States / Arkansas	2019-11-21
P	EPI_ISL_401212	B/Arkansas/02/2019	Victoria	North America / United States / Arkansas	2019-11-18
P	EPI_ISL_401109	B/Arkansas/07/2019	Victoria	North America / United States / Arkansas	2019-11-25
P	EPI_ISL_401105	B/Arkansas/02/2019	Victoria	North America / United States / Arkansas	2019-11-18
P	EPI_ISL_401103	B/Arkansas/04/2019	Victoria	North America / United States / Arkansas	2019-11-21
P	EPI_ISL_401102	B/Arkansas/06/2019	Victoria	North America / United States / Arkansas	2019-11-25
P	EPI_ISL_401115	B/Wisconsin/40/2019	Victoria	North America / United States / Wisconsin	2019-11-24
P	EPI_ISL_401208	B/Nebraska/07/2019	Victoria	North America / United States / Nebraska	2019-11-11
P	EPI_ISL_401028	B/Hawaii/47/2019	Victoria	North America / United States / Hawaii	2019-11-04
P	EPI_ISL_401020	B/Arizona/30/2019	Victoria	North America / United States / Arizona	2019-11-21
P	EPI_ISL_401044	B/South Dakota/12/2019	Victoria	North America / United States / South Dakota	2019-11-07
P	EPI_ISL_401075	B/Nevada/14/2019	Victoria	North America / United States / Nevada	2019-11-27
P	EPI_ISL_401089	B/California/78/2019	Victoria	North America / United States / California	2019-12-04
P	EPI_ISL_401088	B/California/74/2019	Victoria	North America / United States / California	2019-11-25
P	EPI_ISL_401084	B/California/73/2019	Victoria	North America / United States / California	2019-11-24
P	EPI_ISL_401083	B/California/72/2019	Victoria	North America / United States / California	2019-11-18
P	EPI_ISL_401031	B/California/68/2019	Victoria	North America / United States / California	2019-11-13
P	EPI_ISL_401030	B/California/67/2019	Victoria	North America / United States / California	2019-11-11
P	EPI_ISL_401046	B/Washington/24/2019	Victoria	North America / United States / Washington	2019-12-03
P	EPI_ISL_401069	B/Washington/20/2019	Victoria	North America / United States / Washington	2019-11-24
P	EPI_ISL_401019	B/Montana/20/2019	Victoria	North America / United States / Montana	2019-11-23
P	EPI_ISL_401305	B/El Salvador/736/2019	Victoria	North America / El Salvador	2019-10-16
P	EPI_ISL_401269	B/Florida/63/2019	Victoria	North America / United States / Florida	2019-10-08
P	EPI_ISL_401245	B/Florida/72/2019	Victoria	North America / United States / Florida	2019-11-13
P	EPI_ISL_401339	B/Utah/13/2019	Victoria	North America / United States / Utah	2019-11-28
P	EPI_ISL_401338	B/Utah/12/2019	Victoria	North America / United States / Utah	2019-11-20
P	EPI_ISL_401264	B/New Jersey/09/2019	Victoria	North America / United States / New Jersey	2019-10-27
P	EPI_ISL_401257	B/New Jersey/14/2019	Victoria	North America / United States / New Jersey	2019-11-21
P	EPI_ISL_401306	B/District Of Columbia/22/2019	Victoria	North America / United States / District of Columbia	2019-11-04
P	EPI_ISL_401276	B/District Of Columbia/20/2019	Victoria	North America / United States / District of Columbia	2019-10-17
P	EPI_ISL_401262	B/North Carolina/10/2019	Victoria	North America / United States / North Carolina	2019-10-27
P	EPI_ISL_401254	B/North Carolina/12/2019	Victoria	North America / United States / North Carolina	2019-11-13
P	EPI_ISL_401295	B/Manitoba/RV2470/2019	Victoria	North America / Canada	2019-10-16
P	EPI_ISL_401293	B/Ontario/RV2502/2019	Victoria	North America / Canada	2019-10-26
P	EPI_ISL_401233	B/Texas/43/2019	Victoria	North America / United States / Texas	2019-11-20
P	EPI_ISL_401342	B/Texas/42/2019	Victoria	North America / United States / Texas	2019-11-19
P	EPI_ISL_401252	B/Maryland/28/2019	Victoria	North America / United States / Maryland	2019-11-30
P	EPI_ISL_401229	B/North Dakota/15/2019	Victoria	North America / United States / North Dakota	2019-12-02
P	EPI_ISL_401228	B/North Dakota/14/2019	Victoria	North America / United States / North Dakota	2019-11-26
P	EPI_ISL_401350	B/Idaho/14/2019	Victoria	North America / United States / Idaho	2019-11-19
P	EPI_ISL_401234	B/Idaho/16/2019	Victoria	North America / United States / Idaho	2019-11-25
P	EPI_ISL_401341	B/Wyoming/03/2019	Victoria	North America / United States / Wyoming	2019-11-26
P	EPI_ISL_401354	B/South Carolina/05/2019	Victoria	North America / United States / South Carolina	2019-10-31
P	EPI_ISL_401263	B/South Carolina/06/2019	Victoria	North America / United States / South Carolina	2019-10-31
P	EPI_ISL_401260	B/Pennsylvania/27/2019	Victoria	North America / United States / Pennsylvania	2019-11-16
P	EPI_ISL_401344	B/Oregon/08/2019	Victoria	North America / United States / Oregon	2019-11-26
P	EPI_ISL_401343	B/Oregon/07/2019	Victoria	North America / United States / Oregon	2019-11-25
P	EPI_ISL_401219	B/Indiana/13/2019	Victoria	North America / United States / Indiana	2019-11-14
P	EPI_ISL_401268	B/Florida/65/2019	Victoria	North America / United States / Florida	2019-10-23
P	EPI_ISL_401256	B/Florida/74/2019	Victoria	North America / United States / Florida	2019-11-24
P	EPI_ISL_401345	B/Nevada/13/2019	Victoria	North America / United States / Nevada	2019-11-26
P	EPI_ISL_401236	B/Arkansas/03/2019	Victoria	North America / United States / Arkansas	2019-11-19
P	EPI_ISL_401217	B/Arkansas/07/2019	Victoria	North America / United States / Arkansas	2019-11-25
P	EPI_ISL_401216	B/Arkansas/06/2019	Victoria	North America / United States / Arkansas	2019-11-25
P	EPI_ISL_401312	B/Wisconsin/42/2019	Victoria	North America / United States / Wisconsin	2019-11-27
P	EPI_ISL_401224	B/Oklahoma/11/2019	Victoria	North America / United States / Oklahoma	2019-11-30
P	EPI_ISL_401348	B/Hawaii/46/2019	Victoria	North America / United States / Hawaii	2019-10-31
P	EPI_ISL_401347	B/Hawaii/47/2019	Victoria	North America / United States / Hawaii	2019-11-04
P	EPI_ISL_401336	B/Arizona/30/2019	Victoria	North America / United States / Arizona	2019-11-21
P	EPI_ISL_401227	B/South Dakota/15/2019	Victoria	North America / United States / South Dakota	2019-11-30
P	EPI_ISL_401352	B/California/68/2019	Victoria	North America / United States / California	2019-11-13
P	EPI_ISL_401351	B/California/67/2019	Victoria	North America / United States / California	2019-11-11
P	EPI_ISL_401249	B/Virginia/25/2019	Victoria	North America / United States / Virginia	2019-11-25
P	EPI_ISL_401248	B/Virginia/22/2019	Victoria	North America / United States / Virginia	2019-11-18
P	EPI_ISL_401246	B/Virginia/23/2019	Victoria	North America / United States / Virginia	2019-11-19
P	EPI_ISL_401297	B/Texas/44/2019	Victoria	North America / United States / Texas	2019-12-01
P	EPI_ISL_401243	B/Delaware/16/2019	Victoria	North America / United States / Delaware	2019-11-19
P	EPI_ISL_401242	B/Delaware/15/2019	Victoria	North America / United States / Delaware	2019-11-19
P	EPI_ISL_401223	B/Minnesota/24/2019	Victoria	North America / United States / Minnesota	2019-11-21
P	EPI_ISL_401334	B/Montana/21/2019	Victoria	North America / United States / Montana	2019-11-23
P	EPI_ISL_401333	B/Montana/20/2019	Victoria	North America / United States / Montana	2019-11-23
P	EPI_ISL_402686	B/Florida/75/2019	Victoria	North America / United States / Florida	2019-11-19
P	EPI_ISL_402676	B/District Of Columbia/25/2019	Victoria	North America / United States / District of Columbia	2019-11-20
P	EPI_ISL_402679	B/Maine/19/2019	Victoria	North America / United States / Maine	2019-12-05
P	EPI_ISL_402667	B/Wyoming/04/2019	Victoria	North America / United States / Wyoming	2019-12-05
P	EPI_ISL_402672	B/New Hampshire/17/2019	Victoria	North America / United States / New Hampshire	2019-12-02
P	EPI_ISL_402683	B/Georgia/07/2019	Victoria	North America / United States / Georgia	2019-11-25
P	EPI_ISL_402682	B/Georgia/06/2019	Victoria	North America / United States / Georgia	2019-11-25
P	EPI_ISL_402653	B/Colorado/18/2019	Victoria	North America / United States / Colorado	2019-12-20
P	EPI_ISL_402649	B/Alaska/16/2019	Victoria	North America / United States / Alaska	2019-12-09
P	EPI_ISL_402690	B/Kentucky/04/2019	Victoria	North America / United States / Kentucky	2019-11-25
P	EPI_ISL_402689	B/Kentucky/03/2019	Victoria	North America / United States / Kentucky	2019-11-19
P	EPI_ISL_402671	B/Connecticut/09/2019	Victoria	North America / United States / Connecticut	2019-11-23
P	EPI_ISL_402635	B/Illinois/11/2019	Victoria	North America / United States / Illinois	2019-12-02
P	EPI_ISL_402634	B/Illinois/10/2019	Victoria	North America / United States / Illinois	2019-11-07
P	EPI_ISL_402641	B/Iowa/32/2019	Victoria	North America / United States / Iowa	2019-10-18
P	EPI_ISL_402625	B/Iowa/30/2019	Victoria	North America / United States / Iowa	2019-11-23
P	EPI_ISL_402599	B/Iowa/35/2019	Victoria	North America / United States / Iowa	2019-12-13
P	EPI_ISL_402622	B/Mississippi/10/2019	Victoria	North America / United States / Mississippi	2019-12-03
P	EPI_ISL_402620	B/Mississippi/10/2019	Victoria	North America / United States / Mississippi	2019-12-03
P	EPI_ISL_402619	B/Mississippi/09/2019	Victoria	North America / United States / Mississippi	2019-11-29
P	EPI_ISL_402687	B/Massachusetts/19/2019	Victoria	North America / United States / Massachusetts	2019-12-01
P	EPI_ISL_402703	B/Michigan/67/2019	Victoria	North America / United States / Michigan	2019-11-17
P	EPI_ISL_402660	B/Michigan/68/2019	Victoria	North America / United States / Michigan	2019-12-01
P	EPI_ISL_402632	B/Michigan/65/2019	Victoria	North America / United States / Michigan	2019-11-14
P	EPI_ISL_402663	B/Nevada/17/2019	Victoria	North America / United States / Nevada	2019-12-12
P	EPI_ISL_402697	B/Arkansas/11/2019	Victoria	North America / United States / Arkansas	2019-12-10
P	EPI_ISL_402694	B/Wisconsin/44/2019	Victoria	North America / United States / Wisconsin	2019-11-30
P	EPI_ISL_402638	B/Louisiana/128/2019	Victoria	North America / United States / Louisiana	2019-11-18
P	EPI_ISL_402637	B/Louisiana/127/2019	Victoria	North America / United States / Louisiana	2019-11-12
P	EPI_ISL_402629	B/Tennessee/07/2019	Victoria	North America / United States / Tennessee	2019-12-05
P	EPI_ISL_402628	B/Tennessee/06/2019	Victoria	North America / United States / Tennessee	2019-11-19
P	EPI_ISL_402695	B/Nebraska/12/2019	Victoria	North America / United States / Nebraska	2019-12-17
P	EPI_ISL_402616	B/Nebraska/10/2019	Victoria	North America / United States / Nebraska	2019-12-11
P	EPI_ISL_402640	B/South Dakota/17/2019	Victoria	North America / United States / South Dakota	2019-12-10
P	EPI_ISL_402702	B/Ohio/08/2019	Victoria	North America / United States / Ohio	2019-12-12
P	EPI_ISL_402656	B/California/85/2019	Victoria	North America / United States / California	2019-12-10
P	EPI_ISL_402655	B/California/84/2019	Victoria	North America / United States / California	2019-12-09
P	EPI_ISL_402650	B/Washington/26/2019	Victoria	North America / United States / Washington	2019-11-25
P	EPI_ISL_402675	B/Delaware/18/2019	Victoria	North America / United States / Delaware	2019-12-03
P	EPI_ISL_402678	B/West Virginia/12/2019	Victoria	North America / United States / West Virginia	2019-12-03
P	EPI_ISL_402699	B/Minnesota/26/2019	Victoria	North America / United States / Minnesota	2019-12-04
P	EPI_ISL_402934	B/Utah/15/2019	Victoria	North America / United States / Utah	2019-12-11
P	EPI_ISL_402914	B/New Jersey/18/2019	Victoria	North America / United States / New Jersey	2019-12-07
P	EPI_ISL_402913	B/New Jersey/17/2019	Victoria	North America / United States / New Jersey	2019-12-05
P	EPI_ISL_402924	B/District Of Columbia/27/2019	Victoria	North America / United States / District of Columbia	2019-12-02
P	EPI_ISL_402964	B/North Carolina/11/2019	Victoria	North America / United States / North Carolina	2019-11-14
P	EPI_ISL_402926	B/North Carolina/14/2019	Victoria	North America / United States / North Carolina	2019-12-03
P	EPI_ISL_402931	B/Texas/46/2019	Victoria	North America / United States / Texas	2019-12-01
P	EPI_ISL_402921	B/Texas/45/2019	Victoria	North America / United States / Texas	2019-12-01
P	EPI_ISL_402878	B/Texas/42/2019	Victoria	North America / United States / Texas	2019-11-19
P	EPI_ISL_402962	B/Maryland/26/2019	Victoria	North America / United States / Maryland	2019-11-10
P	EPI_ISL_402988	B/North Dakota/15/2019	Victoria	North America / United States / North Dakota	2019-12-02
P	EPI_ISL_402987	B/North Dakota/14/2019	Victoria	North America / United States / North Dakota	2019-11-26
P	EPI_ISL_402669	B/Idaho/18/2019	Victoria	North America / United States / Idaho	2019-11-29
P	EPI_ISL_402954	B/Wyoming/04/2019	Victoria	North America / United States / Wyoming	2019-12-05
P	EPI_ISL_402652	B/Colorado/19/2019	Victoria	North America / United States / Colorado	2019-12-21
P	EPI_ISL_402906	B/Pennsylvania/29/2019	Victoria	North America / United States / Pennsylvania	2019-12-04
P	EPI_ISL_402895	B/Alaska/14/2019	Victoria	North America / United States / Alaska	2019-11-25
P	EPI_ISL_402894	B/Kentucky/04/2019	Victoria	North America / United States / Kentucky	2019-11-25
P	EPI_ISL_402940	B/Oregon/10/2019	Victoria	North America / United States / Oregon	2019-12-03
P	EPI_ISL_402938	B/Oregon/09/2019	Victoria	North America / United States / Oregon	2019-12-02
P	EPI_ISL_402889	B/Illinois/11/2019	Victoria	North America / United States / Illinois	2019-12-02
P	EPI_ISL_402904	B/Iowa/34/2019	Victoria	North America / United States / Iowa	2019-12-10
P	EPI_ISL_402883	B/Iowa/30/2019	Victoria	North America / United States / Iowa	2019-11-23
P	EPI_ISL_402960	B/Florida/70/2019	Victoria	North America / United States / Florida	2019-11-13
P	EPI_ISL_402929	B/Florida/77/2019	Victoria	North America / United States / Florida	2019-12-08
P	EPI_ISL_402888	B/Michigan/66/2019	Victoria	North America / United States / Michigan	2019-11-15
P	EPI_ISL_402626	B/Michigan/65/2019	Victoria	North America / United States / Michigan	2019-11-14
P	EPI_ISL_402965	B/Arkansas/09/2019	Victoria	North America / United States / Arkansas	2019-12-02
P	EPI_ISL_402911	B/Arkansas/11/2019	Victoria	North America / United States / Arkansas	2019-12-10
P	EPI_ISL_402910	B/Arkansas/09/2019	Victoria	North America / United States / Arkansas	2019-12-02
P	EPI_ISL_402982	B/Wisconsin/44/2019	Victoria	North America / United States / Wisconsin	2019-11-30
P	EPI_ISL_402981	B/Wisconsin/46/2019	Victoria	North America / United States / Wisconsin	2019-12-11
P	EPI_ISL_402892	B/Louisiana/128/2019	Victoria	North America / United States / Louisiana	2019-11-18
P	EPI_ISL_402891	B/Louisiana/127/2019	Victoria	North America / United States / Louisiana	2019-11-12
P	EPI_ISL_402886	B/Alabama/12/2019	Victoria	North America / United States / Alabama	2019-12-02
P	EPI_ISL_402885	B/Tennessee/07/2019	Victoria	North America / United States / Tennessee	2019-12-05
P	EPI_ISL_402882	B/Tennessee/06/2019	Victoria	North America / United States / Tennessee	2019-11-19
P	EPI_ISL_402984	B/Oklahoma/12/2019	Victoria	North America / United States / Oklahoma	2019-11-30
P	EPI_ISL_402973	B/Oklahoma/13/2019	Victoria	North America / United States / Oklahoma	2019-12-05
P	EPI_ISL_402918	B/Oklahoma/13/2019	Victoria	North America / United States / Oklahoma	2019-12-05
P	EPI_ISL_402623	B/Nebraska/08/2019	Victoria	North America / United States / Nebraska	2019-11-16
P	EPI_ISL_402907	B/Nebraska/10/2019	Victoria	North America / United States / Nebraska	2019-12-11
P	EPI_ISL_402880	B/Nebraska/08/2019	Victoria	North America / United States / Nebraska	2019-11-16
P	EPI_ISL_402948	B/Hawaii/49/2019	Victoria	North America / United States / Hawaii	2019-12-01
P	EPI_ISL_402985	B/South Dakota/14/2019	Victoria	North America / United States / South Dakota	2019-11-25
P	EPI_ISL_402631	B/South Dakota/16/2019	Victoria	North America / United States / South Dakota	2019-12-05
P	EPI_ISL_402920	B/Rhode Island/05/2019	Victoria	North America / United States / Rhode Island	2019-12-09
P	EPI_ISL_402902	B/Rhode Island/06/2019	Victoria	North America / United States / Rhode Island	2019-12-11
P	EPI_ISL_402897	B/Nevada/15/2019	Victoria	North America / United States / Nevada	2019-11-27
P	EPI_ISL_402971	B/Ohio/07/2019	Victoria	North America / United States / Ohio	2019-12-08
P	EPI_ISL_402659	B/Ohio/08/2019	Victoria	North America / United States / Ohio	2019-12-12
P	EPI_ISL_402917	B/Ohio/07/2019	Victoria	North America / United States / Ohio	2019-12-08
P	EPI_ISL_402953	B/California/80/2019	Victoria	North America / United States / California	2019-11-26
P	EPI_ISL_402950	B/California/82/2019	Victoria	North America / United States / California	2019-12-01
P	EPI_ISL_402898	B/Texas/44/2019	Victoria	North America / United States / Texas	2019-12-01
P	EPI_ISL_402944	B/Montana/22/2019	Victoria	North America / United States / Montana	2019-11-26
P	EPI_ISL_402665	B/Montana/23/2019	Victoria	North America / United States / Montana	2019-12-10
P	EPI_ISL_402945	B/Texas/47/2019	Victoria	North America / United States / Texas	2019-12-02
P	EPI_ISL_403048	B/District Of Columbia/28/2019	Victoria	North America / United States / District of Columbia	2019-12-09
P	EPI_ISL_403049	B/North Carolina/15/2019	Victoria	North America / United States / North Carolina	2019-12-12
P	EPI_ISL_403046	B/New York/15/2019	Victoria	North America / United States / New York	2019-11-27
P	EPI_ISL_403045	B/New York/16/2019	Victoria	North America / United States / New York	2019-12-10
P	EPI_ISL_403042	B/Maryland/30/2019	Victoria	North America / United States / Maryland	2019-12-11
P	EPI_ISL_403041	B/Maryland/29/2019	Victoria	North America / United States / Maryland	2019-12-04
P	EPI_ISL_403056	B/Idaho/18/2019	Victoria	North America / United States / Idaho	2019-11-29
P	EPI_ISL_402935	B/Nevada/16/2019	Victoria	North America / United States / Nevada	2019-12-11
P	EPI_ISL_403053	B/Arizona/33/2019	Victoria	North America / United States / Arizona	2019-12-06
P	EPI_ISL_403052	B/Arizona/31/2019	Victoria	North America / United States / Arizona	2019-12-03
P	EPI_ISL_403055	B/Texas/48/2019	Victoria	North America / United States / Texas	2019-12-04
P	EPI_ISL_403189	B/Texas/9985/2019	Victoria	North America / United States / Texas	2019-10-17
P	EPI_ISL_403188	B/Texas/9984/2019	Victoria	North America / United States / Texas	2019-10-23
P	EPI_ISL_403186	B/Texas/9982/2019	Victoria	North America / United States / Texas	2019-10-25
P	EPI_ISL_403185	B/Texas/9981/2019	Victoria	North America / United States / Texas	2019-10-25
P	EPI_ISL_403182	B/Texas/9978/2019	Victoria	North America / United States / Texas	2019-11-13
P	EPI_ISL_403181	B/Texas/9977/2019	Victoria	North America / United States / Texas	2019-11-12
P	EPI_ISL_403160	B/South Carolina/9954/2019	Victoria	North America / United States / South Carolina	2019-11-12
P	EPI_ISL_403159	B/Ohio/9953/2019	Victoria	North America / United States / Ohio	2019-11-01
P	EPI_ISL_403157	B/Nevada/9951/2019	Victoria	North America / United States / Nevada	2019-11-13
P	EPI_ISL_403156	B/Nevada/9950/2019	Victoria	North America / United States / Nevada	2019-11-13
P	EPI_ISL_403154	B/Nevada/9948/2019	Victoria	North America / United States / Nevada	2019-11-13
P	EPI_ISL_403153	B/Nevada/9947/2019	Victoria	North America / United States / Nevada	2019-11-12
P	EPI_ISL_403151	B/Nevada/9945/2019	Victoria	North America / United States / Nevada	2019-11-11
P	EPI_ISL_403150	B/Nevada/9944/2019	Victoria	North America / United States / Nevada	2019-11-11
P	EPI_ISL_403147	B/Nevada/9941/2019	Victoria	North America / United States / Nevada	2019-11-08
P	EPI_ISL_403146	B/Nevada/9940/2019	Victoria	North America / United States / Nevada	2019-11-08
P	EPI_ISL_403143	B/Nevada/9937/2019	Victoria	North America / United States / Nevada	2019-11-08
P	EPI_ISL_403142	B/Nevada/9936/2019	Victoria	North America / United States / Nevada	2019-11-08
P	EPI_ISL_403139	B/Nevada/9933/2019	Victoria	North America / United States / Nevada	2019-11-07
P	EPI_ISL_403136	B/Nevada/9930/2019	Victoria	North America / United States / Nevada	2019-11-06
P	EPI_ISL_403133	B/Nevada/9927/2019	Victoria	North America / United States / Nevada	2019-11-05
P	EPI_ISL_403132	B/Nevada/9926/2019	Victoria	North America / United States / Nevada	2019-11-05
P	EPI_ISL_403130	B/Nevada/9924/2019	Victoria	North America / United States / Nevada	2019-11-04
P	EPI_ISL_403129	B/Nevada/9923/2019	Victoria	North America / United States / Nevada	2019-11-03
P	EPI_ISL_403126	B/Nevada/9920/2019	Victoria	North America / United States / Nevada	2019-10-25
P	EPI_ISL_403125	B/Missouri/9919/2019	Victoria	North America / United States / Missouri	2019-11-14
P	EPI_ISL_403123	B/Kentucky/9917/2019	Victoria	North America / United States / Kentucky	2019-10-22
P	EPI_ISL_403122	B/Kentucky/9916/2019	Victoria	North America / United States / Kentucky	2019-10-16
P	EPI_ISL_403120	B/Kentucky/9914/2019	Victoria	North America / United States / Kentucky	2019-11-06
P	EPI_ISL_403118	B/Georgia/9912/2019	Victoria	North America / United States / Georgia	2019-10-30
P	EPI_ISL_403115	B/Arizona/9909/2019	Victoria	North America / United States / Arizona	2019-11-14
P	EPI_ISL_403113	B/Arizona/9907/2019	Victoria	North America / United States / Arizona	2019-11-06
P	EPI_ISL_403890	B/Nevada/10096/2019	Victoria	North America / United States / Nevada	2019-11-19
P	EPI_ISL_403888	B/Nevada/10094/2019	Victoria	North America / United States / Nevada	2019-11-19
P	EPI_ISL_403887	B/Nevada/10093/2019	Victoria	North America / United States / Nevada	2019-11-19
P	EPI_ISL_403885	B/Nevada/10091/2019	Victoria	North America / United States / Nevada	2019-11-18
P	EPI_ISL_403884	B/Nevada/10090/2019	Victoria	North America / United States / Nevada	2019-11-18
P	EPI_ISL_403881	B/Nevada/10087/2019	Victoria	North America / United States / Nevada	2019-11-18
P	EPI_ISL_403879	B/Nevada/10085/2019	Victoria	North America / United States / Nevada	2019-11-18
P	EPI_ISL_403877	B/Nevada/10083/2019	Victoria	North America / United States / Nevada	2019-11-18
P	EPI_ISL_403876	B/Nevada/10082/2019	Victoria	North America / United States / Nevada	2019-11-17
P	EPI_ISL_403874	B/Nevada/10080/2019	Victoria	North America / United States / Nevada	2019-11-14
P	EPI_ISL_403871	B/Nevada/10077/2019	Victoria	North America / United States / Nevada	2019-11-14
P	EPI_ISL_403869	B/Nevada/10075/2019	Victoria	North America / United States / Nevada	2019-11-14
P	EPI_ISL_403868	B/Nevada/10074/2019	Victoria	North America / United States / Nevada	2019-11-14
P	EPI_ISL_403864	B/Mississippi/10070/2019	Victoria	North America / United States / Mississippi	2019-11-25
P	EPI_ISL_403863	B/Mississippi/10069/2019	Victoria	North America / United States / Mississippi	2019-11-24
P	EPI_ISL_403860	B/Mississippi/10066/2019	Victoria	North America / United States / Mississippi	2019-11-22
P	EPI_ISL_403859	B/Mississippi/10065/2019	Victoria	North America / United States / Mississippi	2019-11-22
P	EPI_ISL_403856	B/Mississippi/10062/2019	Victoria	North America / United States / Mississippi	2019-11-20
P	EPI_ISL_403855	B/Mississippi/10061/2019	Victoria	North America / United States / Mississippi	2019-11-20
P	EPI_ISL_403852	B/Mississippi/10058/2019	Victoria	North America / United States / Mississippi	2019-11-19
P	EPI_ISL_403851	B/Mississippi/10057/2019	Victoria	North America / United States / Mississippi	2019-11-11
P	EPI_ISL_403848	B/Mississippi/10054/2019	Victoria	North America / United States / Mississippi	2019-11-08
P	EPI_ISL_403846	B/Mississippi/10052/2019	Victoria	North America / United States / Mississippi	2019-11-09
P	EPI_ISL_403844	B/Mississippi/10050/2019	Victoria	North America / United States / Mississippi	2019-11-07
P	EPI_ISL_403843	B/Mississippi/10049/2019	Victoria	North America / United States / Mississippi	2019-10-27
P	EPI_ISL_403840	B/Mississippi/10046/2019	Victoria	North America / United States / Mississippi	2019-10-22
P	EPI_ISL_403839	B/Mississippi/10045/2019	Victoria	North America / United States / Mississippi	2019-10-21
P	EPI_ISL_403837	B/Mississippi/10043/2019	Victoria	North America / United States / Mississippi	2019-10-10
P	EPI_ISL_403836	B/Mississippi/10042/2019	Victoria	North America / United States / Mississippi	2019-10-08
P	EPI_ISL_403832	B/Florida/10038/2019	Victoria	North America / United States / Florida	2019-11-21
P	EPI_ISL_403831	B/Florida/10037/2019	Victoria	North America / United States / Florida	2019-11-21
P	EPI_ISL_403829	B/Colorado/10035/2019	Victoria	North America / United States / Colorado	2019-11-18
P	EPI_ISL_403828	B/Arizona/10034/2019	Victoria	North America / United States / Arizona	2019-11-18
P	EPI_ISL_403214	B/Washington/10010/2019	Victoria	North America / United States / Washington	2019-11-01
P	EPI_ISL_403213	B/Washington/10009/2019	Victoria	North America / United States / Washington	2019-10-15
P	EPI_ISL_403211	B/Virginia/10007/2019	Victoria	North America / United States / Virginia	2019-11-07
P	EPI_ISL_403210	B/Utah/10006/2019	Victoria	North America / United States / Utah	2019-10-28
P	EPI_ISL_403208	B/Texas/10004/2019	Victoria	North America / United States / Texas	2019-11-14
P	EPI_ISL_403207	B/Texas/10003/2019	Victoria	North America / United States / Texas	2019-11-15
P	EPI_ISL_403205	B/Texas/10001/2019	Victoria	North America / United States / Texas	2019-11-10
P	EPI_ISL_403204	B/Texas/10000/2019	Victoria	North America / United States / Texas	2019-11-10
P	EPI_ISL_403200	B/Texas/9996/2019	Victoria	North America / United States / Texas	2019-11-12
P	EPI_ISL_403198	B/Texas/9994/2019	Victoria	North America / United States / Texas	2019-10-07
P	EPI_ISL_403195	B/Texas/9991/2019	Victoria	North America / United States / Texas	2019-11-08
P	EPI_ISL_403194	B/Texas/9990/2019	Victoria	North America / United States / Texas	2019-11-08
P	EPI_ISL_403192	B/Texas/9988/2019	Victoria	North America / United States / Texas	2019-10-30
P	EPI_ISL_403191	B/Texas/9987/2019	Victoria	North America / United States / Texas	2019-10-29
P	EPI_ISL_403927	B/Washington/10134/2019	Victoria	North America / United States / Washington	2019-11-15
P	EPI_ISL_403925	B/Virginia/10132/2019	Victoria	North America / United States / Virginia	2019-11-19
P	EPI_ISL_403924	B/Virginia/10131/2019	Victoria	North America / United States / Virginia	2019-11-18
P	EPI_ISL_403921	B/Virginia/10128/2019	Victoria	North America / United States / Virginia	2019-11-17
P	EPI_ISL_403918	B/Texas/10125/2019	Victoria	North America / United States / Texas	2019-10-20
P	EPI_ISL_403916	B/Texas/10123/2019	Victoria	North America / United States / Texas	2019-11-19
P	EPI_ISL_403915	B/Texas/10122/2019	Victoria	North America / United States / Texas	2019-11-15
P	EPI_ISL_403912	B/Texas/10118/2019	Victoria	North America / United States / Texas	2019-11-20
P	EPI_ISL_403911	B/Texas/10117/2019	Victoria	North America / United States / Texas	2019-11-20
P	EPI_ISL_403909	B/Texas/10115/2019	Victoria	North America / United States / Texas	2019-11-19
P	EPI_ISL_403908	B/Texas/10114/2019	Victoria	North America / United States / Texas	2019-11-25
P	EPI_ISL_403906	B/Texas/10112/2019	Victoria	North America / United States / Texas	2019-11-17
P	EPI_ISL_403905	B/Texas/10111/2019	Victoria	North America / United States / Texas	2019-11-17
P	EPI_ISL_403902	B/Texas/10108/2019	Victoria	North America / United States / Texas	2019-11-20
P	EPI_ISL_403897	B/Texas/10103/2019	Victoria	North America / United States / Texas	2019-10-31
P	EPI_ISL_403895	B/Texas/10101/2019	Victoria	North America / United States / Texas	2019-10-14
P	EPI_ISL_403894	B/Texas/10100/2019	Victoria	North America / United States / Texas	2019-11-20
P	EPI_ISL_403891	B/South Carolina/10097/2019	Victoria	North America / United States / South Carolina	2019-11-15
P	EPI_ISL_404416	B/Virginia/10270/2019	Victoria	North America / United States / Virginia	2019-11-25
P	EPI_ISL_404415	B/Virginia/10269/2019	Victoria	North America / United States / Virginia	2019-11-24
P	EPI_ISL_404413	B/Virginia/10267/2019	Victoria	North America / United States / Virginia	2019-11-22
P	EPI_ISL_404412	B/Virginia/10266/2019	Victoria	North America / United States / Virginia	2019-11-21
P	EPI_ISL_404410	B/Virginia/10264/2019	Victoria	North America / United States / Virginia	2019-11-20
P	EPI_ISL_404409	B/Virginia/10263/2019	Victoria	North America / United States / Virginia	2019-11-20
P	EPI_ISL_404407	B/Texas/10260/2019	Victoria	North America / United States / Texas	2019-12-03
P	EPI_ISL_404406	B/Texas/10259/2019	Victoria	North America / United States / Texas	2019-12-03
P	EPI_ISL_404404	B/Texas/10257/2019	Victoria	North America / United States / Texas	2019-11-29
P	EPI_ISL_404403	B/Texas/10256/2019	Victoria	North America / United States / Texas	2019-11-25
P	EPI_ISL_404401	B/Texas/10254/2019	Victoria	North America / United States / Texas	2019-11-23
P	EPI_ISL_404400	B/Texas/10253/2019	Victoria	North America / United States / Texas	2019-11-22
P	EPI_ISL_404395	B/Ohio/10248/2019	Victoria	North America / United States / Ohio	2019-12-02
P	EPI_ISL_404394	B/Ohio/10247/2019	Victoria	North America / United States / Ohio	2019-11-26
P	EPI_ISL_404388	B/Nevada/10241/2019	Victoria	North America / United States / Nevada	2019-11-25
P	EPI_ISL_404387	B/Nevada/10240/2019	Victoria	North America / United States / Nevada	2019-11-25
P	EPI_ISL_404384	B/Nevada/10237/2019	Victoria	North America / United States / Nevada	2019-11-25
P	EPI_ISL_404383	B/Nevada/10236/2019	Victoria	North America / United States / Nevada	2019-11-25
P	EPI_ISL_404380	B/Nevada/10233/2019	Victoria	North America / United States / Nevada	2019-11-22
P	EPI_ISL_404377	B/Nevada/10230/2019	Victoria	North America / United States / Nevada	2019-11-22
P	EPI_ISL_404374	B/Nevada/10227/2019	Victoria	North America / United States / Nevada	2019-11-21
P	EPI_ISL_404373	B/Nevada/10226/2019	Victoria	North America / United States / Nevada	2019-11-21
P	EPI_ISL_404371	B/Nevada/10224/2019	Victoria	North America / United States / Nevada	2019-11-21
P	EPI_ISL_404369	B/Nevada/10222/2019	Victoria	North America / United States / Nevada	2019-11-21
P	EPI_ISL_404367	B/Nevada/10220/2019	Victoria	North America / United States / Nevada	2019-11-20
P	EPI_ISL_404366	B/Nevada/10219/2019	Victoria	North America / United States / Nevada	2019-11-20
P	EPI_ISL_404364	B/Nevada/10217/2019	Victoria	North America / United States / Nevada	2019-11-20
P	EPI_ISL_404363	B/Nevada/10216/2019	Victoria	North America / United States / Nevada	2019-11-20
P	EPI_ISL_404361	B/Nevada/10214/2019	Victoria	North America / United States / Nevada	2019-11-20
P	EPI_ISL_404360	B/Nebraska/10213/2019	Victoria	North America / United States / Nebraska	2019-12-04
P	EPI_ISL_404357	B/Kentucky/10210/2019	Victoria	North America / United States / Kentucky	2019-12-03
P	EPI_ISL_404356	B/Kentucky/10209/2019	Victoria	North America / United States / Kentucky	2019-11-26
P	EPI_ISL_404352	B/Florida/10205/2019	Victoria	North America / United States / Florida	2019-11-22
P	EPI_ISL_404351	B/Delaware/10204/2019	Victoria	North America / United States / Delaware	2019-12-02
P	EPI_ISL_404349	B/Colorado/10202/2019	Victoria	North America / United States / Colorado	2019-11-25
P	EPI_ISL_404348	B/Colorado/10201/2019	Victoria	North America / United States / Colorado	2019-11-20
P	EPI_ISL_404345	B/Alaska/10198/2019	Victoria	North America / United States / Alaska	2019-11-20
P	EPI_ISL_404343	B/Alaska/10196/2019	Victoria	North America / United States / Alaska	2019-12-01
P	EPI_ISL_404341	B/Alaska/10194/2019	Victoria	North America / United States / Alaska	2019-11-22
P	EPI_ISL_404721	B/Kansas/01/2019	Victoria	North America / United States / Kansas	2019-12-17
P	EPI_ISL_404640	B/Florida/71/2019	Victoria	North America / United States / Florida	2019-11-12
P	EPI_ISL_404708	B/Utah/17/2019	Victoria	North America / United States / Utah	2019-12-15
P	EPI_ISL_404680	B/New Jersey/14/2019	Victoria	North America / United States / New Jersey	2019-11-21
P	EPI_ISL_404701	B/District Of Columbia/24/2019	Victoria	North America / United States / District of Columbia	2019-11-19
P	EPI_ISL_404669	B/District Of Columbia/26/2019	Victoria	North America / United States / District of Columbia	2019-11-20
P	EPI_ISL_404668	B/District Of Columbia/25/2019	Victoria	North America / United States / District of Columbia	2019-11-20
P	EPI_ISL_404678	B/North Carolina/13/2019	Victoria	North America / United States / North Carolina	2019-11-21
P	EPI_ISL_404675	B/North Carolina/12/2019	Victoria	North America / United States / North Carolina	2019-11-13
P	EPI_ISL_404671	B/Maine/19/2019	Victoria	North America / United States / Maine	2019-12-05
P	EPI_ISL_404648	B/Maryland/27/2019	Victoria	North America / United States / Maryland	2019-11-24
P	EPI_ISL_404646	B/Maryland/28/2019	Victoria	North America / United States / Maryland	2019-11-30
P	EPI_ISL_404734	B/North Dakota/17/2019	Victoria	North America / United States / North Dakota	2019-12-29
P	EPI_ISL_404733	B/North Dakota/16/2019	Victoria	North America / United States / North Dakota	2019-12-27
P	EPI_ISL_404677	B/North Dakota/17/2019	Victoria	North America / United States / North Dakota	2019-12-29
P	EPI_ISL_404718	B/Idaho/22/2019	Victoria	North America / United States / Idaho	2019-12-19
P	EPI_ISL_404717	B/Idaho/21/2019	Victoria	North America / United States / Idaho	2019-12-13
P	EPI_ISL_404690	B/South Carolina/07/2019	Victoria	North America / United States / South Carolina	2019-11-04
P	EPI_ISL_404664	B/New Hampshire/17/2019	Victoria	North America / United States / New Hampshire	2019-12-02
P	EPI_ISL_404714	B/Texas/51/2019	Victoria	North America / United States / Texas	2019-12-30
P	EPI_ISL_404698	B/Colorado/18/2019	Victoria	North America / United States / Colorado	2019-12-20
P	EPI_ISL_404684	B/Pennsylvania/27/2019	Victoria	North America / United States / Pennsylvania	2019-11-16
P	EPI_ISL_404709	B/Oregon/12/2019	Victoria	North America / United States / Oregon	2019-12-17
P	EPI_ISL_404720	B/Mississippi/12/2019	Victoria	North America / United States / Mississippi	2019-12-20
P	EPI_ISL_404654	B/Mississippi/12/2019	Victoria	North America / United States / Mississippi	2019-12-20
P	EPI_ISL_404653	B/Mississippi/11/2019	Victoria	North America / United States / Mississippi	2019-12-09
P	EPI_ISL_404651	B/Florida/74/2019	Victoria	North America / United States / Florida	2019-11-24
P	EPI_ISL_404650	B/Florida/73/2019	Victoria	North America / United States / Florida	2019-11-19
P	EPI_ISL_404672	B/Massachusetts/20/2019	Victoria	North America / United States / Massachusetts	2019-12-02
P	EPI_ISL_404736	B/Missouri/04/2019	Victoria	North America / United States / Missouri	2019-12-22
P	EPI_ISL_404706	B/Nevada/20/2019	Victoria	North America / United States / Nevada	2019-12-18
P	EPI_ISL_404705	B/Nevada/21/2019	Victoria	North America / United States / Nevada	2019-12-25
P	EPI_ISL_404642	B/Wisconsin/48/2019	Victoria	North America / United States / Wisconsin	2019-12-16
P	EPI_ISL_404681	B/Louisiana/130/2019	Victoria	North America / United States / Louisiana	2019-12-03
P	EPI_ISL_404657	B/Louisiana/129/2019	Victoria	North America / United States / Louisiana	2019-12-02
P	EPI_ISL_404656	B/Louisiana/131/2019	Victoria	North America / United States / Louisiana	2019-12-05
P	EPI_ISL_404715	B/Nevada/18/2019	Victoria	North America / United States / Nevada	2019-12-10
P	EPI_ISL_404702	B/California/85/2019	Victoria	North America / United States / California	2019-12-10
P	EPI_ISL_404699	B/California/83/2019	Victoria	North America / United States / California	2019-12-05
P	EPI_ISL_404635	B/California/87/2019	Victoria	North America / United States / California	2019-12-13
P	EPI_ISL_404691	B/Virginia/20/2019	Victoria	North America / United States / Virginia	2019-11-11
P	EPI_ISL_404688	B/Virginia/21/2019	Victoria	North America / United States / Virginia	2019-11-11
P	EPI_ISL_404674	B/Virginia/24/2019	Victoria	North America / United States / Virginia	2019-11-19
P	EPI_ISL_404644	B/Virginia/22/2019	Victoria	North America / United States / Virginia	2019-11-18
P	EPI_ISL_404695	B/Washington/27/2019	Victoria	North America / United States / Washington	2019-12-12
P	EPI_ISL_404694	B/Washington/26/2019	Victoria	North America / United States / Washington	2019-11-25
P	EPI_ISL_404666	B/Delaware/17/2019	Victoria	North America / United States / Delaware	2019-12-02
P	EPI_ISL_404729	B/Minnesota/32/2019	Victoria	North America / United States / Minnesota	2019-12-18
P	EPI_ISL_404728	B/Minnesota/31/2019	Victoria	North America / United States / Minnesota	2019-12-18
P	EPI_ISL_404662	B/Minnesota/32/2019	Victoria	North America / United States / Minnesota	2019-12-18
P	EPI_ISL_404661	B/Minnesota/31/2019	Victoria	North America / United States / Minnesota	2019-12-18
P	EPI_ISL_404712	B/Montana/24/2019	Victoria	North America / United States / Montana	2019-12-15
P	EPI_ISL_404711	B/Texas/49/2019	Victoria	North America / United States / Texas	2019-12-23
P	EPI_ISL_404428	B/Washington/10282/2019	Victoria	North America / United States / Washington	2019-11-19
P	EPI_ISL_404427	B/Washington/10281/2019	Victoria	North America / United States / Washington	2019-11-13
P	EPI_ISL_404424	B/Virginia/10278/2019	Victoria	North America / United States / Virginia	2019-12-03
P	EPI_ISL_404422	B/Virginia/10276/2019	Victoria	North America / United States / Virginia	2019-11-30
P	EPI_ISL_404420	B/Virginia/10274/2019	Victoria	North America / United States / Virginia	2019-11-30
P	EPI_ISL_404418	B/Virginia/10272/2019	Victoria	North America / United States / Virginia	2019-11-25
P	EPI_ISL_404919	B/Florida/76/2019	Victoria	North America / United States / Florida	2019-11-20
P	EPI_ISL_404910	B/Florida/75/2019	Victoria	North America / United States / Florida	2019-11-19
P	EPI_ISL_404886	B/Florida/72/2019	Victoria	North America / United States / Florida	2019-11-13
P	EPI_ISL_404871	B/Florida/81/2019	Victoria	North America / United States / Florida	2019-12-02
P	EPI_ISL_404917	B/Utah/17/2019	Victoria	North America / United States / Utah	2019-12-15
P	EPI_ISL_404928	B/New Jersey/16/2019	Victoria	North America / United States / New Jersey	2019-12-05
P	EPI_ISL_404864	B/New Jersey/20/2019	Victoria	North America / United States / New Jersey	2019-12-20
P	EPI_ISL_404874	B/Guatemala/317/2019	Victoria	North America / Guatemala	2019-10-28
P	EPI_ISL_404869	B/North Carolina/17/2019	Victoria	North America / United States / North Carolina	2019-12-18
P	EPI_ISL_404868	B/North Carolina/16/2019	Victoria	North America / United States / North Carolina	2019-12-17
P	EPI_ISL_404881	B/New York/20/2019	Victoria	North America / United States / New York	2019-12-30
P	EPI_ISL_404856	B/Maine/22/2019	Victoria	North America / United States / Maine	2019-12-17
P	EPI_ISL_404899	B/Texas/54/2019	Victoria	North America / United States / Texas	2019-12-18
P	EPI_ISL_404898	B/Texas/53/2019	Victoria	North America / United States / Texas	2019-12-16
P	EPI_ISL_404925	B/Idaho/22/2019	Victoria	North America / United States / Idaho	2019-12-19
P	EPI_ISL_404862	B/New Hampshire/18/2019	Victoria	North America / United States / New Hampshire	2019-12-16
P	EPI_ISL_404922	B/Texas/51/2019	Victoria	North America / United States / Texas	2019-12-30
P	EPI_ISL_404876	B/Georgia/10/2019	Victoria	North America / United States / Georgia	2019-12-19
P	EPI_ISL_404890	B/Colorado/01/2020	Victoria	North America / United States / Colorado	2020-01-02
P	EPI_ISL_404872	B/Pennsylvania/32/2019	Victoria	North America / United States / Pennsylvania	2019-12-18
P	EPI_ISL_404893	B/Alaska/19/2019	Victoria	North America / United States / Alaska	2019-12-30
P	EPI_ISL_404892	B/Alaska/18/2019	Victoria	North America / United States / Alaska	2019-12-23
P	EPI_ISL_404908	B/Oregon/11/2019	Victoria	North America / United States / Oregon	2019-12-12
P	EPI_ISL_404916	B/Nevada/20/2019	Victoria	North America / United States / Nevada	2019-12-18
P	EPI_ISL_404901	B/Hawaii/51/2019	Victoria	North America / United States / Hawaii	2019-12-17
P	EPI_ISL_404866	B/Rhode Island/08/2019	Victoria	North America / United States / Rhode Island	2019-12-18
P	EPI_ISL_404923	B/Nevada/18/2019	Victoria	North America / United States / Nevada	2019-12-10
P	EPI_ISL_404902	B/Nevada/22/2019	Victoria	North America / United States / Nevada	2019-12-27
P	EPI_ISL_404914	B/California/87/2019	Victoria	North America / United States / California	2019-12-13
P	EPI_ISL_404913	B/California/86/2019	Victoria	North America / United States / California	2019-12-07
P	EPI_ISL_404905	B/California/89/2019	Victoria	North America / United States / California	2019-12-16
P	EPI_ISL_404904	B/California/88/2019	Victoria	North America / United States / California	2019-12-16
P	EPI_ISL_404896	B/Texas/52/2019	Victoria	North America / United States / Texas	2019-12-14
P	EPI_ISL_404895	B/Washington/29/2019	Victoria	North America / United States / Washington	2019-12-16
P	EPI_ISL_404889	B/Delaware/19/2019	Victoria	North America / United States / Delaware	2019-12-16
P	EPI_ISL_404859	B/Delaware/20/2019	Victoria	North America / United States / Delaware	2019-12-16
P	EPI_ISL_404920	B/Montana/24/2019	Victoria	North America / United States / Montana	2019-12-15
P	EPI_ISL_405491	B/Colorado/10365/2019	Victoria	North America / United States / Colorado	2019-12-10
P	EPI_ISL_405490	B/Colorado/10364/2019	Victoria	North America / United States / Colorado	2019-12-10
P	EPI_ISL_405488	B/Colorado/10362/2019	Victoria	North America / United States / Colorado	2019-12-08
P	EPI_ISL_405487	B/Colorado/10361/2019	Victoria	North America / United States / Colorado	2019-12-04
P	EPI_ISL_405484	B/Arkansas/10358/2019	Victoria	North America / United States / Arkansas	2019-12-06
P	EPI_ISL_405483	B/Arizona/10357/2019	Victoria	North America / United States / Arizona	2019-12-06
P	EPI_ISL_405480	B/Alaska/10354/2019	Victoria	North America / United States / Alaska	2019-12-05
P	EPI_ISL_405566	B/Washington/10441/2019	Victoria	North America / United States / Washington	2019-12-05
P	EPI_ISL_405563	B/Washington/10438/2019	Victoria	North America / United States / Washington	2019-12-03
P	EPI_ISL_405562	B/Washington/10437/2019	Victoria	North America / United States / Washington	2019-12-04
P	EPI_ISL_405560	B/Washington/10435/2019	Victoria	North America / United States / Washington	2019-12-02
P	EPI_ISL_405559	B/Virginia/10434/2019	Victoria	North America / United States / Virginia	2019-12-11
P	EPI_ISL_405554	B/Virginia/10429/2019	Victoria	North America / United States / Virginia	2019-12-09
P	EPI_ISL_405553	B/Virginia/10428/2019	Victoria	North America / United States / Virginia	2019-12-09
P	EPI_ISL_405550	B/Virginia/10425/2019	Victoria	North America / United States / Virginia	2019-12-07
P	EPI_ISL_405547	B/Virginia/10422/2019	Victoria	North America / United States / Virginia	2019-12-04
P	EPI_ISL_405545	B/Virginia/10420/2019	Victoria	North America / United States / Virginia	2019-12-04
P	EPI_ISL_405544	B/Texas/10419/2019	Victoria	North America / United States / Texas	2019-12-10
P	EPI_ISL_405542	B/Texas/10417/2019	Victoria	North America / United States / Texas	2019-12-10
P	EPI_ISL_405540	B/Texas/10415/2019	Victoria	North America / United States / Texas	2019-12-09
P	EPI_ISL_405538	B/Texas/10413/2019	Victoria	North America / United States / Texas	2019-12-06
P	EPI_ISL_405536	B/South Carolina/10411/2019	Victoria	North America / United States / South Carolina	2019-12-09
P	EPI_ISL_405534	B/South Carolina/10409/2019	Victoria	North America / United States / South Carolina	2019-12-02
P	EPI_ISL_405531	B/Ohio/10405/2019	Victoria	North America / United States / Ohio	2019-12-05
P	EPI_ISL_405529	B/New York/10403/2019	Victoria	North America / United States / New York	2019-12-08
P	EPI_ISL_405528	B/New Mexico/10402/2019	Victoria	North America / United States / New Mexico	2019-12-11
P	EPI_ISL_405524	B/Mississippi/10398/2019	Victoria	North America / United States / Mississippi	2019-12-09
P	EPI_ISL_405523	B/Mississippi/10397/2019	Victoria	North America / United States / Mississippi	2019-12-09
P	EPI_ISL_405521	B/Mississippi/10395/2019	Victoria	North America / United States / Mississippi	2019-12-09
P	EPI_ISL_405516	B/Mississippi/10390/2019	Victoria	North America / United States / Mississippi	2019-12-07
P	EPI_ISL_405513	B/Mississippi/10387/2019	Victoria	North America / United States / Mississippi	2019-12-03
P	EPI_ISL_405512	B/Mississippi/10386/2019	Victoria	North America / United States / Mississippi	2019-11-26
P	EPI_ISL_405509	B/Mississippi/10383/2019	Victoria	North America / United States / Mississippi	2019-12-02
P	EPI_ISL_405508	B/Mississippi/10382/2019	Victoria	North America / United States / Mississippi	2019-11-29
P	EPI_ISL_405503	B/Mississippi/10377/2019	Victoria	North America / United States / Mississippi	2019-11-26
P	EPI_ISL_405501	B/Mississippi/10375/2019	Victoria	North America / United States / Mississippi	2019-11-20
P	EPI_ISL_405500	B/Mississippi/10374/2019	Victoria	North America / United States / Mississippi	2019-11-29
P	EPI_ISL_405496	B/Idaho/10370/2019	Victoria	North America / United States / Idaho	2019-12-09
P	EPI_ISL_405495	B/Hawaii/10369/2019	Victoria	North America / United States / Hawaii	2019-12-03
P	EPI_ISL_412317	B/Alabama/04/2020	Victoria	North America / United States / Alabama	2020-01-30
P	EPI_ISL_412320	B/South Dakota/05/2020	Victoria	North America / United States / South Dakota	2020-02-03
P	EPI_ISL_412324	B/Indiana/03/2020	Victoria	North America / United States / Indiana	2020-01-29
P	EPI_ISL_413354	B/North Carolina/05/2020	Victoria	North America / United States / North Carolina	2020-01-31
P	EPI_ISL_413355	B/North Carolina/04/2020	Victoria	North America / United States / North Carolina	2020-01-30
P	EPI_ISL_413358	B/Delaware/07/2020	Victoria	North America / United States / Delaware	2020-02-03
P	EPI_ISL_413359	B/Delaware/08/2020	Victoria	North America / United States / Delaware	2020-02-04
P	EPI_ISL_413366	B/Pennsylvania/05/2020	Victoria	North America / United States / Pennsylvania	2020-02-06
P	EPI_ISL_413367	B/Pennsylvania/06/2020	Victoria	North America / United States / Pennsylvania	2020-02-06
P	EPI_ISL_413374	B/Arkansas/06/2020	Victoria	North America / United States / Arkansas	2020-01-30
P	EPI_ISL_413375	B/Wisconsin/59/2020	Victoria	North America / United States / Wisconsin	2020-02-07
P	EPI_ISL_413377	B/Minnesota/11/2020	Victoria	North America / United States / Minnesota	2020-01-30
P	EPI_ISL_413381	B/Illinois/03/2020	Victoria	North America / United States / Illinois	2020-02-03
P	EPI_ISL_413383	B/Oklahoma/04/2020	Victoria	North America / United States / Oklahoma	2020-02-03
P	EPI_ISL_413384	B/Oklahoma/05/2020	Victoria	North America / United States / Oklahoma	2020-02-09
P	EPI_ISL_413386	B/Wisconsin/58/2020	Victoria	North America / United States / Wisconsin	2020-02-05
P	EPI_ISL_413393	B/Wisconsin/57/2020	Victoria	North America / United States / Wisconsin	2020-02-01
P	EPI_ISL_413402	B/New York/12/2020	Victoria	North America / United States / New York	2020-01-28
P	EPI_ISL_413837	B/Texas/18/2020	Victoria	North America / United States / Texas	2020-02-10
P	EPI_ISL_413839	B/Hawaii/06/2020	Victoria	North America / United States / Hawaii	2020-01-31
P	EPI_ISL_413841	B/New Mexico/06/2020	Victoria	North America / United States / New Mexico	2020-02-06
P	EPI_ISL_413845	B/Washington/33/2020	Victoria	North America / United States / Washington	2020-02-04
P	EPI_ISL_413846	B/Wyoming/04/2020	Victoria	North America / United States / Wyoming	2020-02-03
P	EPI_ISL_415850	B/Iowa/10/2020	Victoria	North America / United States / Iowa	2020-02-21
P	EPI_ISL_415854	B/South Dakota/11/2020	Victoria	North America / United States / South Dakota	2020-02-27
P	EPI_ISL_415856	B/Alabama/07/2020	Victoria	North America / United States / Alabama	2020-02-21
P	EPI_ISL_415857	B/New Hampshire/09/2020	Victoria	North America / United States / New Hampshire	2020-02-10
P	EPI_ISL_415860	B/Wisconsin/63/2020	Victoria	North America / United States / Wisconsin	2020-02-24
P	EPI_ISL_415861	B/Georgia/04/2020	Victoria	North America / United States / Georgia	2020-01-28
P	EPI_ISL_415864	B/Virginia/08/2020	Victoria	North America / United States / Virginia	2020-02-04
P	EPI_ISL_415866	B/Rhode Island/06/2020	Victoria	North America / United States / Rhode Island	2020-02-06
P	EPI_ISL_415870	B/West Virginia/06/2020	Victoria	North America / United States / West Virginia	2020-02-17
P	EPI_ISL_415871	B/West Virginia/07/2020	Victoria	North America / United States / West Virginia	2020-02-19
P	EPI_ISL_415876	B/Delaware/10/2020	Victoria	North America / United States / Delaware	2020-02-20
P	EPI_ISL_415877	B/New Jersey/05/2020	Victoria	North America / United States / New Jersey	2020-02-04
P	EPI_ISL_415880	B/New York/16/2020	Victoria	North America / United States / New York	2020-02-14
P	EPI_ISL_415881	B/New York/18/2020	Victoria	North America / United States / New York	2020-02-17
P	EPI_ISL_415884	B/New York/19/2020	Victoria	North America / United States / New York	2020-02-18
P	EPI_ISL_415886	B/Mississippi/05/2020	Victoria	North America / United States / Mississippi	2020-02-17
P	EPI_ISL_415888	B/Pennsylvania/07/2020	Victoria	North America / United States / Pennsylvania	2020-02-21
P	EPI_ISL_415889	B/North Carolina/06/2020	Victoria	North America / United States / North Carolina	2020-02-17
P	EPI_ISL_415898	B/Wisconsin/62/2020	Victoria	North America / United States / Wisconsin	2020-02-24
P	EPI_ISL_415902	B/Indiana/07/2020	Victoria	North America / United States / Indiana	2020-02-14
P	EPI_ISL_415908	B/Indiana/06/2020	Victoria	North America / United States / Indiana	2020-02-12
P	EPI_ISL_415921	B/Michigan/24/2020	Victoria	North America / United States / Michigan	2020-02-04
P	EPI_ISL_415923	B/Wisconsin/61/2020	Victoria	North America / United States / Wisconsin	2020-02-22
P	EPI_ISL_415924	B/Wisconsin/60/2020	Victoria	North America / United States / Wisconsin	2020-02-17
P	EPI_ISL_415926	B/West Virginia/04/2020	Victoria	North America / United States / West Virginia	2020-02-08
P	EPI_ISL_415927	B/West Virginia/05/2020	Victoria	North America / United States / West Virginia	2020-02-09
P	EPI_ISL_415929	B/Massachusetts/06/2020	Victoria	North America / United States / Massachusetts	2020-02-07
P	EPI_ISL_415930	B/Arizona/07/2020	Victoria	North America / United States / Arizona	2020-02-17
P	EPI_ISL_415932	B/Arizona/06/2020	Victoria	North America / United States / Arizona	2020-02-14
P	EPI_ISL_415933	B/Nevada/08/2020	Victoria	North America / United States / Nevada	2020-02-09
P	EPI_ISL_415937	B/Maine/07/2020	Victoria	North America / United States / Maine	2020-01-30
P	EPI_ISL_415938	B/Oregon/05/2020	Victoria	North America / United States / Oregon	2020-02-17
P	EPI_ISL_415940	B/Utah/11/2020	Victoria	North America / United States / Utah	2020-02-07
P	EPI_ISL_415941	B/Utah/12/2020	Victoria	North America / United States / Utah	2020-02-12
P	EPI_ISL_415943	B/Connecticut/07/2020	Victoria	North America / United States / Connecticut	2020-02-02
P	EPI_ISL_415944	B/California/24/2020	Victoria	North America / United States / California	2020-02-04
P	EPI_ISL_415947	B/Texas/21/2020	Victoria	North America / United States / Texas	2020-02-20
P	EPI_ISL_415948	B/Texas/20/2020	Victoria	North America / United States / Texas	2020-02-19
P	EPI_ISL_415953	B/Florida/08/2020	Victoria	North America / United States / Florida	2020-02-04
P	EPI_ISL_415954	B/Florida/09/2020	Victoria	North America / United States / Florida	2020-02-10
P	EPI_ISL_415958	B/Montana/07/2020	Victoria	North America / United States / Montana	2020-02-17
P	EPI_ISL_415959	B/Minnesota/12/2020	Victoria	North America / United States / Minnesota	2020-02-08
P	EPI_ISL_415961	B/Kentucky/06/2020	Victoria	North America / United States / Kentucky	2020-02-13
P	EPI_ISL_415962	B/Kentucky/05/2020	Victoria	North America / United States / Kentucky	2020-02-10
P	EPI_ISL_415964	B/Missouri/06/2020	Victoria	North America / United States / Missouri	2020-02-08
P	EPI_ISL_415966	B/Illinois/05/2020	Victoria	North America / United States / Illinois	2020-02-07
P	EPI_ISL_415968	B/Hawaii/08/2020	Victoria	North America / United States / Hawaii	2020-02-09
P	EPI_ISL_415971	B/California/23/2020	Victoria	North America / United States / California	2020-02-03
P	EPI_ISL_415973	B/Kansas/02/2020	Victoria	North America / United States / Kansas	2020-02-13
P	EPI_ISL_415974	B/Kansas/03/2020	Victoria	North America / United States / Kansas	2020-02-18
P	EPI_ISL_415976	B/Louisiana/06/2020	Victoria	North America / United States / Louisiana	2020-02-04
P	EPI_ISL_415979	B/North Dakota/06/2020	Victoria	North America / United States / North Dakota	2020-02-09
P	EPI_ISL_415982	B/Texas/16/2020	Victoria	North America / United States / Texas	2020-01-28
P	EPI_ISL_415983	B/South Dakota/08/2020	Victoria	North America / United States / South Dakota	2020-02-17
P	EPI_ISL_415987	B/Indiana/04/2020	Victoria	North America / United States / Indiana	2020-02-03
P	EPI_ISL_415988	B/Utah/09/2020	Victoria	North America / United States / Utah	2020-02-03
P	EPI_ISL_415992	B/Montana/05/2020	Victoria	North America / United States / Montana	2020-02-05
P	EPI_ISL_415993	B/Montana/04/2020	Victoria	North America / United States / Montana	2020-02-03
P	EPI_ISL_415995	B/Arizona/03/2020	Victoria	North America / United States / Arizona	2020-02-03
P	EPI_ISL_416003	B/Oregon/03/2020	Victoria	North America / United States / Oregon	2020-01-29
P	EPI_ISL_416009	B/Ohio/06/2020	Victoria	North America / United States / Ohio	2020-02-05
P	EPI_ISL_416010	B/Mississippi/03/2020	Victoria	North America / United States / Mississippi	2020-01-30
P	EPI_ISL_416014	B/Tennessee/09/2020	Victoria	North America / United States / Tennessee	2020-02-04
P	EPI_ISL_416015	B/Tennessee/08/2020	Victoria	North America / United States / Tennessee	2020-02-03
P	EPI_ISL_416019	B/Iowa/07/2020	Victoria	North America / United States / Iowa	2020-02-03
P	EPI_ISL_416021	B/Alabama/05/2020	Victoria	North America / United States / Alabama	2020-02-03
P	EPI_ISL_416023	B/North Dakota/05/2020	Victoria	North America / United States / North Dakota	2020-02-06
P	EPI_ISL_416941	B/Hawaii/09/2020	Victoria	North America / United States / Hawaii	2020-02-23
P	EPI_ISL_416944	B/Arizona/09/2020	Victoria	North America / United States / Arizona	2020-03-02
P	EPI_ISL_416949	B/Montana/08/2020	Victoria	North America / United States / Montana	2020-02-24
P	EPI_ISL_416953	B/California/29/2020	Victoria	North America / United States / California	2020-02-28
P	EPI_ISL_416954	B/Texas/22/2020	Victoria	North America / United States / Texas	2020-01-29
P	EPI_ISL_416960	B/Hawaii/10/2020	Victoria	North America / United States / Hawaii	2020-02-27
P	EPI_ISL_416962	B/District Of Columbia/06/2020	Victoria	North America / United States / District of Columbia	2020-02-09
P	EPI_ISL_416980	B/Texas/23/2020	Victoria	North America / United States / Texas	2020-02-19
P	EPI_ISL_416982	B/Wyoming/05/2020	Victoria	North America / United States / Wyoming	2020-02-19
P	EPI_ISL_416992	B/Colorado/07/2020	Victoria	North America / United States / Colorado	2020-02-10
P	EPI_ISL_416995	B/Washington/35/2020	Victoria	North America / United States / Washington	2020-02-19
P	EPI_ISL_416998	B/California/25/2020	Victoria	North America / United States / California	2020-02-17
P	EPI_ISL_416999	B/California/26/2020	Victoria	North America / United States / California	2020-02-19
P	EPI_ISL_417001	B/Nevada/09/2020	Victoria	North America / United States / Nevada	2020-02-26
P	EPI_ISL_417002	B/New Mexico/07/2020	Victoria	North America / United States / New Mexico	2020-02-18
P	EPI_ISL_418617	B/Oregon/07/2020	Victoria	North America / United States / Oregon	2020-02-22
P	EPI_ISL_418618	B/Oregon/08/2020	Victoria	North America / United States / Oregon	2020-02-24
P	EPI_ISL_421038	B/Tennessee/10/2020	Victoria	North America / United States / Tennessee	2020-02-16
P	EPI_ISL_421039	B/Tennessee/11/2020	Victoria	North America / United States / Tennessee	2020-02-16
P	EPI_ISL_421046	B/Montana/09/2020	Victoria	North America / United States / Montana	2020-03-02
P	EPI_ISL_421047	B/Utah/14/2020	Victoria	North America / United States / Utah	2020-02-23
P	EPI_ISL_421050	B/Idaho/05/2020	Victoria	North America / United States / Idaho	2020-02-02
P	EPI_ISL_421051	B/Washington/36/2020	Victoria	North America / United States / Washington	2020-02-18
P	EPI_ISL_421053	B/Illinois/07/2020	Victoria	North America / United States / Illinois	2020-02-20
P	EPI_ISL_421054	B/North Dakota/08/2020	Victoria	North America / United States / North Dakota	2020-02-27
P	EPI_ISL_421056	B/Missouri/07/2020	Victoria	North America / United States / Missouri	2020-02-17
P	EPI_ISL_421057	B/Missouri/08/2020	Victoria	North America / United States / Missouri	2020-02-26
P	EPI_ISL_421061	B/Minnesota/17/2020	Victoria	North America / United States / Minnesota	2020-02-24
P	EPI_ISL_421062	B/Nebraska/07/2020	Victoria	North America / United States / Nebraska	2020-02-17
P	EPI_ISL_421064	B/Wisconsin/65/2020	Victoria	North America / United States / Wisconsin	2020-03-01
P	EPI_ISL_421065	B/Wisconsin/64/2020	Victoria	North America / United States / Wisconsin	2020-02-25
P	EPI_ISL_421079	B/New Hampshire/11/2020	Victoria	North America / United States / New Hampshire	2020-02-17
P	EPI_ISL_421080	B/New Hampshire/12/2020	Victoria	North America / United States / New Hampshire	2020-02-23
P	EPI_ISL_421082	B/West Virginia/08/2020	Victoria	North America / United States / West Virginia	2020-02-25
P	EPI_ISL_421083	B/New Jersey/07/2020	Victoria	North America / United States / New Jersey	2020-02-23
P	EPI_ISL_421086	B/Virginia/09/2020	Victoria	North America / United States / Virginia	2020-02-10
P	EPI_ISL_421087	B/Virginia/10/2020	Victoria	North America / United States / Virginia	2020-02-10
P	EPI_ISL_421089	B/Pennsylvania/09/2020	Victoria	North America / United States / Pennsylvania	2020-03-06
P	EPI_ISL_424776	B/Alabama/08/2020	Victoria	North America / United States / Alabama	2020-03-07
P	EPI_ISL_424782	B/Connecticut/14/2020	Victoria	North America / United States / Connecticut	2020-03-02
P	EPI_ISL_424783	B/Maryland/12/2020	Victoria	North America / United States / Maryland	2020-02-15
P	EPI_ISL_424788	B/New Jersey/10/2020	Victoria	North America / United States / New Jersey	2020-03-09
P	EPI_ISL_424789	B/New Jersey/09/2020	Victoria	North America / United States / New Jersey	2020-03-08
P	EPI_ISL_424791	B/South Dakota/13/2020	Victoria	North America / United States / South Dakota	2020-03-11
P	EPI_ISL_424793	B/North Carolina/11/2020	Victoria	North America / United States / North Carolina	2020-03-10
P	EPI_ISL_424795	B/North Carolina/10/2020	Victoria	North America / United States / North Carolina	2020-03-06
P	EPI_ISL_424797	B/Indiana/08/2020	Victoria	North America / United States / Indiana	2020-02-14
P	EPI_ISL_424799	B/California/30/2020	Victoria	North America / United States / California	2020-03-03
P	EPI_ISL_424800	B/California/31/2020	Victoria	North America / United States / California	2020-03-04
P	EPI_ISL_424802	B/Montana/10/2020	Victoria	North America / United States / Montana	2020-03-01
P	EPI_ISL_424803	B/Arizona/10/2020	Victoria	North America / United States / Arizona	2020-03-15
P	EPI_ISL_424805	B/Nevada/12/2020	Victoria	North America / United States / Nevada	2020-03-12
P	EPI_ISL_424806	B/Utah/16/2020	Victoria	North America / United States / Utah	2020-03-12
P	EPI_ISL_424808	B/Oregon/10/2020	Victoria	North America / United States / Oregon	2020-03-06
P	EPI_ISL_424809	B/Oregon/09/2020	Victoria	North America / United States / Oregon	2020-03-03
P	EPI_ISL_424811	B/Hawaii/12/2020	Victoria	North America / United States / Hawaii	2020-02-29
P	EPI_ISL_424812	B/Texas/28/2020	Victoria	North America / United States / Texas	2020-02-25
P	EPI_ISL_424814	B/Louisiana/07/2020	Victoria	North America / United States / Louisiana	2020-02-04
P	EPI_ISL_424815	B/Louisiana/08/2020	Victoria	North America / United States / Louisiana	2020-02-04
P	EPI_ISL_424820	B/Minnesota/19/2020	Victoria	North America / United States / Minnesota	2020-03-01
P	EPI_ISL_424821	B/Wisconsin/66/2020	Victoria	North America / United States / Wisconsin	2020-03-13
P	EPI_ISL_424827	B/Minnesota/18/2020	Victoria	North America / United States / Minnesota	2020-02-29
P	EPI_ISL_424828	B/Illinois/10/2020	Victoria	North America / United States / Illinois	2020-03-08
P	EPI_ISL_428052	B/Alabama/11698/2020	Victoria	North America / United States / Alabama	2020-01-30
P	EPI_ISL_428055	B/Alaska/11701/2020	Victoria	North America / United States / Alaska	2020-01-28
P	EPI_ISL_428060	B/Arizona/11706/2020	Victoria	North America / United States / Arizona	2020-01-28
P	EPI_ISL_428061	B/Arizona/11707/2020	Victoria	North America / United States / Arizona	2020-01-29
P	EPI_ISL_428065	B/Arkansas/11711/2020	Victoria	North America / United States / Arkansas	2020-02-03
P	EPI_ISL_428066	B/Arkansas/11712/2020	Victoria	North America / United States / Arkansas	2020-02-04
P	EPI_ISL_428072	B/Colorado/11718/2020	Victoria	North America / United States / Colorado	2020-02-03
P	EPI_ISL_428073	B/Colorado/11719/2020	Victoria	North America / United States / Colorado	2020-01-31
P	EPI_ISL_428075	B/Delaware/11721/2020	Victoria	North America / United States / Delaware	2020-01-29
P	EPI_ISL_428079	B/Florida/11725/2020	Victoria	North America / United States / Florida	2020-02-03
P	EPI_ISL_428083	B/Georgia/11729/2020	Victoria	North America / United States / Georgia	2020-01-31
P	EPI_ISL_428094	B/Idaho/11740/2020	Victoria	North America / United States / Idaho	2020-01-29
P	EPI_ISL_428096	B/Illinois/11742/2020	Victoria	North America / United States / Illinois	2020-01-28
P	EPI_ISL_428108	B/Kansas/11754/2020	Victoria	North America / United States / Kansas	2020-01-31
P	EPI_ISL_428111	B/Maryland/11757/2020	Victoria	North America / United States / Maryland	2020-01-29
P	EPI_ISL_428115	B/Massachusetts/11761/2020	Victoria	North America / United States / Massachusetts	2020-01-28
P	EPI_ISL_428122	B/Mississippi/11768/2020	Victoria	North America / United States / Mississippi	2020-02-05
P	EPI_ISL_428131	B/New Jersey/11777/2020	Victoria	North America / United States / New Jersey	2020-01-28
P	EPI_ISL_428133	B/New Jersey/11779/2020	Victoria	North America / United States / New Jersey	2020-02-04
P	EPI_ISL_428146	B/North Dakota/11792/2020	Victoria	North America / United States / North Dakota	2020-01-28
P	EPI_ISL_428152	B/Ohio/11797/2020	Victoria	North America / United States / Ohio	2020-02-05
P	EPI_ISL_428158	B/Oklahoma/11803/2020	Victoria	North America / United States / Oklahoma	2020-01-28
P	EPI_ISL_428160	B/Oklahoma/11805/2020	Victoria	North America / United States / Oklahoma	2020-01-31
P	EPI_ISL_428164	B/South Carolina/11809/2020	Victoria	North America / United States / South Carolina	2020-01-29
P	EPI_ISL_428175	B/Texas/11820/2020	Victoria	North America / United States / Texas	2020-02-03
P	EPI_ISL_428185	B/Texas/11830/2020	Victoria	North America / United States / Texas	2020-01-29
P	EPI_ISL_428189	B/Utah/11834/2020	Victoria	North America / United States / Utah	2020-01-29
P	EPI_ISL_428240	B/Kentucky/08/2020	Victoria	North America / United States / Kentucky	2020-03-11
P	EPI_ISL_20948	B/Alaska/16/2000	Yamagata	North America / United States / Alaska	2000-11-22
P	EPI_ISL_401098	B/El Salvador/756/2019	Yamagata	North America / El Salvador	2019-10-21
P	EPI_ISL_401097	B/El Salvador/757/2019	Yamagata	North America / El Salvador	2019-10-20
P	EPI_ISL_401258	B/New Jersey/15/2019	Yamagata	North America / United States / New Jersey	2019-11-22
P	EPI_ISL_400234	B/New Jersey/11/2019	Yamagata	North America / United States / New Jersey	2019-10-31
P	EPI_ISL_398901	B/New Jersey/10/2019	Yamagata	North America / United States / New Jersey	2019-10-28
P	EPI_ISL_398909	B/North Carolina/09/2019	Yamagata	North America / United States / North Carolina	2019-10-27
P	EPI_ISL_397140	B/North Carolina/08/2019	Yamagata	North America / United States / North Carolina	2019-10-15
P	EPI_ISL_397139	B/North Carolina/07/2019	Yamagata	North America / United States / North Carolina	2019-10-08
P	EPI_ISL_401232	B/New York/14/2019	Yamagata	North America / United States / New York	2019-10-26
P	EPI_ISL_403058	B/Maryland/25/2019	Yamagata	North America / United States / Maryland	2019-11-08
P	EPI_ISL_400240	B/Maryland/25/2019	Yamagata	North America / United States / Maryland	2019-11-08
P	EPI_ISL_402959	B/Idaho/19/2019	Yamagata	North America / United States / Idaho	2019-11-30
P	EPI_ISL_401027	B/Idaho/15/2019	Yamagata	North America / United States / Idaho	2019-11-21
P	EPI_ISL_402903	B/Iowa/33/2019	Yamagata	North America / United States / Iowa	2019-12-09
P	EPI_ISL_402709	B/Iowa/33/2019	Yamagata	North America / United States / Iowa	2019-12-09
P	EPI_ISL_401251	B/Iowa/27/2019	Yamagata	North America / United States / Iowa	2019-11-06
P	EPI_ISL_402705	B/Wisconsin/43/2019	Yamagata	North America / United States / Wisconsin	2019-11-29
P	EPI_ISL_402691	B/Wisconsin/43/2019	Yamagata	North America / United States / Wisconsin	2019-11-29
P	EPI_ISL_401315	B/Wisconsin/41/2019	Yamagata	North America / United States / Wisconsin	2019-11-24
P	EPI_ISL_401314	B/Wisconsin/39/2019	Yamagata	North America / United States / Wisconsin	2019-11-22
P	EPI_ISL_401270	B/Wisconsin/33/2019	Yamagata	North America / United States / Wisconsin	2019-10-30
P	EPI_ISL_400185	B/Wisconsin/36/2019	Yamagata	North America / United States / Wisconsin	2019-11-09
P	EPI_ISL_398509	B/Wisconsin/34/2019	Yamagata	North America / United States / Wisconsin	2019-10-31
P	EPI_ISL_398507	B/Wisconsin/33/2019	Yamagata	North America / United States / Wisconsin	2019-10-30
P	EPI_ISL_402908	B/Nebraska/11/2019	Yamagata	North America / United States / Nebraska	2019-12-16
P	EPI_ISL_402617	B/Nebraska/11/2019	Yamagata	North America / United States / Nebraska	2019-12-16
P	EPI_ISL_402661	B/Arizona/34/2019	Yamagata	North America / United States / Arizona	2019-12-08
P	EPI_ISL_401285	B/Arizona/23/2019	Yamagata	North America / United States / Arizona	2019-10-24
P	EPI_ISL_402900	B/California/79/2019	Yamagata	North America / United States / California	2019-12-05
P	EPI_ISL_401353	B/California/70/2019	Yamagata	North America / United States / California	2019-11-27
P	EPI_ISL_401086	B/California/77/2019	Yamagata	North America / United States / California	2019-12-04
P	EPI_ISL_401085	B/California/79/2019	Yamagata	North America / United States / California	2019-12-05
P	EPI_ISL_398494	B/California/47/2019	Yamagata	North America / United States / California	2019-10-24
P	EPI_ISL_398484	B/California/51/2019	Yamagata	North America / United States / California	2019-10-30
P	EPI_ISL_403043	B/Virginia/26/2019	Yamagata	North America / United States / Virginia	2019-12-02
P	EPI_ISL_402700	B/Minnesota/27/2019	Yamagata	North America / United States / Minnesota	2019-12-06
P	EPI_ISL_401221	B/Minnesota/22/2019	Yamagata	North America / United States / Minnesota	2019-11-15
P	EPI_ISL_404732	B/Wisconsin/49/2019	Yamagata	North America / United States / Wisconsin	2019-12-26
P	EPI_ISL_404643	B/Wisconsin/49/2019	Yamagata	North America / United States / Wisconsin	2019-12-26
P	EPI_ISL_404696	B/Washington/25/2019	Yamagata	North America / United States / Washington	2019-11-04
P	EPI_ISL_404685	B/Minnesota/29/2019	Yamagata	North America / United States / Minnesota	2019-12-11
P	EPI_ISL_404659	B/Minnesota/29/2019	Yamagata	North America / United States / Minnesota	2019-12-11
P	EPI_ISL_403128	B/Nevada/9922/2019	Yamagata	North America / United States / Nevada	2019-11-01
P	EPI_ISL_404887	B/New Jersey/15/2019	Yamagata	North America / United States / New Jersey	2019-11-22
P	EPI_ISL_404879	B/New York/17/2019	Yamagata	North America / United States / New York	2019-12-10
P	EPI_ISL_404854	B/Maine/21/2019	Yamagata	North America / United States / Maine	2019-12-09
P	EPI_ISL_404877	B/Georgia/09/2019	Yamagata	North America / United States / Georgia	2019-12-16
P	EPI_ISL_404906	B/California/90/2019	Yamagata	North America / United States / California	2019-12-27
P	EPI_ISL_413816	B/Iowa/08/2020	Yamagata	North America / United States / Iowa	2020-02-10
P	EPI_ISL_413818	B/Connecticut/05/2020	Yamagata	North America / United States / Connecticut	2020-01-28
P	EPI_ISL_415874	B/South Carolina/05/2020	Yamagata	North America / United States / South Carolina	2020-02-06
P	EPI_ISL_415892	B/Connecticut/08/2020	Yamagata	North America / United States / Connecticut	2020-02-08
P	EPI_ISL_415980	B/North Dakota/07/2020	Yamagata	North America / United States / North Dakota	2020-02-11
P	EPI_ISL_416963	B/District Of Columbia/07/2020	Yamagata	North America / United States / District of Columbia	2020-02-16
P	EPI_ISL_416975	B/South Carolina/05/2020	Yamagata	North America / United States / South Carolina	2020-02-06
P	EPI_ISL_418622	B/Oregon/06/2020	Yamagata	North America / United States / Oregon	2020-02-19
P	EPI_ISL_421058	B/Minnesota/14/2020	Yamagata	North America / United States / Minnesota	2020-02-23
P	EPI_ISL_421072	B/Minnesota/14/2020	Yamagata	North America / United States / Minnesota	2020-02-23
P	EPI_ISL_421073	B/Minnesota/15/2020	Yamagata	North America / United States / Minnesota	2020-02-24
P	EPI_ISL_421078	B/South Dakota/09/2020	Yamagata	North America / United States / South Dakota	2020-02-18
P	EPI_ISL_421091	B/District Of Columbia/07/2020	Yamagata	North America / United States / District of Columbia	2020-02-16
P	EPI_ISL_428238	B/Maryland/14/2020	Yamagata	North America / United States / Maryland	2020-02-20
P	EPI_ISL_428242	B/Connecticut/13/2020	Yamagata	North America / United States / Connecticut	2020-02-27
P	EPI_ISL_428243	B/Maryland/14/2020	Yamagata	North America / United States / Maryland	2020-02-20
P	EPI_ISL_428244	B/Maryland/13/2020	Yamagata	North America / United States / Maryland	2020-02-19
N	EPI_ISL_6085	B/Illinois/47/2005	Victoria	North America / United States / Illinois	2005-03-07
N	EPI_ISL_6555	B/Houston/B75/2002	Victoria	North America / United States / Texas	2002-03-20
N	EPI_ISL_88924	B/Utah/03/2011	Victoria	North America / United States / Utah	2011-02-21
N	EPI_ISL_87422	B/North Carolina/03/2011	Victoria	North America / United States / North Carolina	2011-01-05
N	EPI_ISL_88879	B/Maine/05/2011	Victoria	North America / United States / Maine	2011-03-08
N	EPI_ISL_93537	B/Nevada/11/2011	Victoria	North America / United States / Nevada	2011-03-14
N	EPI_ISL_28858	B/Mississippi/UR06-0477/2007	Victoria	North America / United States / Mississippi	2007-03-01
N	EPI_ISL_15838	B/Tennessee/UR06-0407/2007	Victoria	North America / United States / Tennessee / Coffee County / Tullahoma	2007-02-23
N	EPI_ISL_15760	B/Mississippi/UR06-0409/2007	Victoria	North America / United States / Mississippi	2007-02-23
N	EPI_ISL_15756	B/Tennessee/UR06-0310/2007	Victoria	North America / United States / Tennessee / Coffee County / Tullahoma	2007-02-15
N	EPI_ISL_142590	B/Utah/08/2012	Victoria	North America / United States / Utah	2012-10-13
N	EPI_ISL_156807	B/Wisconsin/05/2013	Victoria	North America / United States / Wisconsin	2013-11-06
N	EPI_ISL_178173	B/New Mexico/02/2015	Victoria	North America / United States / New Mexico	2015-02-02
N	EPI_ISL_178218	B/Wyoming/10/2015	Victoria	North America / United States / Wyoming	2015-03-16
N	EPI_ISL_182727	B/Connecticut/01/2015	Victoria	North America / United States / Connecticut	2015-03-25
N	EPI_ISL_177189	B/Texas/14/2015	Victoria	North America / United States / Texas	2015-02-18
N	EPI_ISL_178120	B/Arkansas/12/2015	Victoria	North America / United States / Arkansas	2015-03-10
N	EPI_ISL_182692	B/Wisconsin/20/2015	Victoria	North America / United States / Wisconsin	2015-03-19
N	EPI_ISL_182671	B/Oklahoma/05/2015	Victoria	North America / United States / Oklahoma	2015-03-23
N	EPI_ISL_182667	B/California/27/2015	Victoria	North America / United States / California	2015-02-23
N	EPI_ISL_173828	B/Texas/35/2014	Victoria	North America / United States / Texas	2014-12-14
N	EPI_ISL_195485	B/New York/19/2015	Victoria	North America / United States / New York	2015-04-08
N	EPI_ISL_188740	B/Illinois/13/2015	Victoria	North America / United States / Illinois	2015-03-09
N	EPI_ISL_193232	B/Alaska/19/2015	Victoria	North America / United States / Alaska	2015-05-02
N	EPI_ISL_180336	B/Massachusetts/09/2015	Victoria	North America / United States / Massachusetts	2015-04-01
N	EPI_ISL_193659	B/Nevada/23/2015	Victoria	North America / United States / Nevada	2015-06-08
N	EPI_ISL_193236	B/Nevada/15/2015	Victoria	North America / United States / Nevada	2015-05-06
N	EPI_ISL_193227	B/Nevada/22/2015	Victoria	North America / United States / Nevada	2015-05-27
N	EPI_ISL_195676	B/Hawaii/14/2015	Victoria	North America / United States / Hawaii	2015-06-11
N	EPI_ISL_195486	B/Hawaii/10/2015	Victoria	North America / United States / Hawaii	2015-05-05
N	EPI_ISL_192675	B/Hawaii/17/2015	Victoria	North America / United States / Hawaii	2015-06-05
N	EPI_ISL_192672	B/Hawaii/14/2015	Victoria	North America / United States / Hawaii	2015-06-11
N	EPI_ISL_195922	B/Mexico/1161/2015	Victoria	North America / Mexico	2015-02-19
N	EPI_ISL_207234	B/Florida/83/2015	Victoria	North America / United States / Florida	2015-12-06
N	EPI_ISL_197425	B/Idaho/25/2015	Victoria	North America / United States / Idaho	2015-06-16
N	EPI_ISL_207587	B/Kentucky/32/2015	Victoria	North America / United States / Kentucky	2015-12-12
N	EPI_ISL_205681	B/Connecticut/61/2015	Victoria	North America / United States / Connecticut	2015-12-01
N	EPI_ISL_206953	B/Florida/80/2015	Victoria	North America / United States / Florida	2015-11-08
N	EPI_ISL_203273	B/Florida/79/2015	Victoria	North America / United States / Florida	2015-11-17
N	EPI_ISL_207238	B/Washington/70/2015	Victoria	North America / United States / Washington	2015-12-24
N	EPI_ISL_212883	B/Utah/48/2015	Victoria	North America / United States / Utah	2015-12-31
N	EPI_ISL_211630	B/Washington/07/2016	Victoria	North America / United States / Washington	2016-01-07
N	EPI_ISL_212874	B/Washington/11/2016	Victoria	North America / United States / Washington	2016-01-28
N	EPI_ISL_211608	B/New York/24/2015	Victoria	North America / United States / New York	2015-12-28
N	EPI_ISL_214292	B/Florida/09/2016	Victoria	North America / United States / Florida	2016-01-22
N	EPI_ISL_214279	B/Florida/04/2016	Victoria	North America / United States / Florida	2016-01-14
N	EPI_ISL_217631	B/Idaho/07/2016	Victoria	North America / United States / Idaho	2016-01-25
N	EPI_ISL_214251	B/Florida/78/2015	Victoria	North America / United States / Florida	2015-11-09
N	EPI_ISL_217534	B/Missouri/02/2016	Victoria	North America / United States / Missouri	2016-02-22
N	EPI_ISL_217639	B/Washington/18/2016	Victoria	North America / United States / Washington	2016-01-27
N	EPI_ISL_212936	B/Washington/12/2016	Victoria	North America / United States / Washington	2016-01-20
N	EPI_ISL_212929	B/Hawaii/03/2016	Victoria	North America / United States / Hawaii	2016-01-24
N	EPI_ISL_217638	B/Nevada/05/2016	Victoria	North America / United States / Nevada	2016-02-05
N	EPI_ISL_217609	B/California/07/2016	Victoria	North America / United States / California	2016-01-25
N	EPI_ISL_217766	B/New Hampshire/05/2016	Victoria	North America / United States / New Hampshire	2016-02-10
N	EPI_ISL_217851	B/Oregon/23/2016	Victoria	North America / United States / Oregon	2016-03-02
N	EPI_ISL_217836	B/Wisconsin/14/2016	Victoria	North America / United States / Wisconsin	2016-03-01
N	EPI_ISL_217746	B/Wisconsin/09/2016	Victoria	North America / United States / Wisconsin	2016-02-13
N	EPI_ISL_217805	B/Hawaii/04/2016	Victoria	North America / United States / Hawaii	2016-02-04
N	EPI_ISL_217844	B/Arizona/15/2016	Victoria	North America / United States / Arizona	2016-02-15
N	EPI_ISL_217768	B/Ohio/01/2016	Victoria	North America / United States / Ohio	2016-02-16
N	EPI_ISL_217736	B/California/31/2016	Victoria	North America / United States / California	2016-01-02
N	EPI_ISL_217727	B/California/126/2015	Victoria	North America / United States / California	2015-12-12
N	EPI_ISL_217722	B/California/125/2015	Victoria	North America / United States / California	2015-12-14
N	EPI_ISL_218709	B/Vermont/02/2016	Victoria	North America / United States / Vermont	2016-02-29
N	EPI_ISL_220693	B/New Hampshire/08/2016	Victoria	North America / United States / New Hampshire	2016-03-03
N	EPI_ISL_218685	B/New Hampshire/08/2016	Victoria	North America / United States / New Hampshire	2016-03-03
N	EPI_ISL_220648	B/Texas/16/2016	Victoria	North America / United States / Texas	2016-01-17
N	EPI_ISL_220644	B/California/24/2016	Victoria	North America / United States / California	2016-02-11
N	EPI_ISL_220663	B/Washington/45/2016	Victoria	North America / United States / Washington	2016-02-04
N	EPI_ISL_218669	B/Delaware/03/2016	Victoria	North America / United States / Delaware	2016-02-07
N	EPI_ISL_220697	B/Pennsylvania/15/2016	Victoria	North America / United States / Pennsylvania	2016-02-25
N	EPI_ISL_220833	B/Florida/45/2016	Victoria	North America / United States / Florida	2016-03-25
N	EPI_ISL_220742	B/Texas/56/2016	Victoria	North America / United States / Texas	2016-03-14
N	EPI_ISL_220807	B/Oregon/29/2016	Victoria	North America / United States / Oregon	2016-03-28
N	EPI_ISL_220715	B/Texas/45/2016	Victoria	North America / United States / Texas	2016-02-19
N	EPI_ISL_222349	B/Indiana/13/2016	Victoria	North America / United States / Indiana	2016-04-01
N	EPI_ISL_222380	B/Iowa/12/2016	Victoria	North America / United States / Iowa	2016-04-04
N	EPI_ISL_222379	B/Iowa/11/2016	Victoria	North America / United States / Iowa	2016-03-28
N	EPI_ISL_220827	B/Iowa/09/2016	Victoria	North America / United States / Iowa	2016-03-16
N	EPI_ISL_220790	B/Nevada/19/2016	Victoria	North America / United States / Nevada	2016-03-15
N	EPI_ISL_220760	B/Virginia/28/2016	Victoria	North America / United States / Virginia	2016-03-05
N	EPI_ISL_220734	B/Delaware/14/2016	Victoria	North America / United States / Delaware	2016-03-14
N	EPI_ISL_222297	B/Virginia/18/2016	Victoria	North America / United States / Virginia	2016-04-08
N	EPI_ISL_223014	B/Kansas/14/2016	Victoria	North America / United States / Kansas	2016-04-20
N	EPI_ISL_222941	B/Kansas/10/2016	Victoria	North America / United States / Kansas	2016-04-04
N	EPI_ISL_222959	B/Mississippi/07/2016	Victoria	North America / United States / Mississippi	2016-04-18
N	EPI_ISL_222908	B/New York/18/2016	Victoria	North America / United States / New York	2016-03-14
N	EPI_ISL_222890	B/Hawaii/05/2016	Victoria	North America / United States / Hawaii	2016-02-08
N	EPI_ISL_222994	B/South Dakota/13/2016	Victoria	North America / United States / South Dakota	2016-04-03
N	EPI_ISL_222397	B/Washington/68/2016	Victoria	North America / United States / Washington	2016-04-14
N	EPI_ISL_223006	B/Washington/76/2016	Victoria	North America / United States / Washington	2016-03-21
N	EPI_ISL_222946	B/Michigan/28/2016	Victoria	North America / United States / Michigan	2016-04-06
N	EPI_ISL_225220	B/New York/34/2016	Victoria	North America / United States / New York	2016-04-16
N	EPI_ISL_225155	B/South Carolina/10/2016	Victoria	North America / United States / South Carolina	2016-05-02
N	EPI_ISL_225150	B/Georgia/07/2016	Victoria	North America / United States / Georgia	2016-02-24
N	EPI_ISL_223734	B/Kentucky/17/2016	Victoria	North America / United States / Kentucky	2016-03-20
N	EPI_ISL_223056	B/Iowa/19/2016	Victoria	North America / United States / Iowa	2016-04-20
N	EPI_ISL_225168	B/Washington/60/2016	Victoria	North America / United States / Washington	2016-03-16
N	EPI_ISL_224301	B/Louisiana/09/2016	Victoria	North America / United States / Louisiana	2016-04-19
N	EPI_ISL_225190	B/California/64/2016	Victoria	North America / United States / California	2016-03-03
N	EPI_ISL_225283	B/Oregon/32/2016	Victoria	North America / United States / Oregon	2016-04-12
N	EPI_ISL_225311	B/Mississippi/20/2016	Victoria	North America / United States / Mississippi	2016-05-10
N	EPI_ISL_225233	B/Rhode Island/05/2016	Victoria	North America / United States / Rhode Island	2016-04-13
N	EPI_ISL_225279	B/California/67/2016	Victoria	North America / United States / California	2016-03-29
N	EPI_ISL_225231	B/Virginia/42/2016	Victoria	North America / United States / Virginia	2016-04-19
N	EPI_ISL_225264	B/Delaware/27/2016	Victoria	North America / United States / Delaware	2016-05-02
N	EPI_ISL_229235	B/Tennessee/04/2016	Victoria	North America / United States / Tennessee	2016-04-13
N	EPI_ISL_229358	B/New Jersey/11/2016	Victoria	North America / United States / New Jersey	2016-03-23
N	EPI_ISL_229419	B/New York/47/2016	Victoria	North America / United States / New York	2016-05-07
N	EPI_ISL_229386	B/Texas/73/2016	Victoria	North America / United States / Texas	2016-04-04
N	EPI_ISL_229292	B/South Carolina/11/2016	Victoria	North America / United States / South Carolina	2016-05-02
N	EPI_ISL_229417	B/Hawaii/22/2016	Victoria	North America / United States / Hawaii	2016-04-19
N	EPI_ISL_229356	B/Virginia/33/2016	Victoria	North America / United States / Virginia	2016-03-21
N	EPI_ISL_229362	B/Minnesota/13/2016	Victoria	North America / United States / Minnesota	2016-03-29
N	EPI_ISL_232225	B/Dominican Republic/9785/2016	Victoria	North America / Dominican Republic	2016-06-13
N	EPI_ISL_232221	B/Dominican Republic/9768/2016	Victoria	North America / Dominican Republic	2016-06-01
N	EPI_ISL_232220	B/Dominican Republic/9767/2016	Victoria	North America / Dominican Republic	2016-06-01
N	EPI_ISL_230543	B/Dominican Republic/9766/2016	Victoria	North America / Dominican Republic	2016-06-06
N	EPI_ISL_232306	B/Florida/76/2016	Victoria	North America / United States / Florida	2016-06-23
N	EPI_ISL_232243	B/Honduras/7950/2016	Victoria	North America / Honduras	2016-05-09
N	EPI_ISL_232268	B/Delaware/37/2016	Victoria	North America / United States / Delaware	2016-05-31
N	EPI_ISL_233702	B/Florida/75/2016	Victoria	North America / United States / Florida	2016-06-23
N	EPI_ISL_233195	B/Ontario/RV2584/2016	Victoria	North America / Canada	2016-04-12
N	EPI_ISL_233733	B/Wisconsin/45/2016	Victoria	North America / United States / Wisconsin	2016-06-04
N	EPI_ISL_236901	B/North Carolina/26/2016	Victoria	North America / United States / North Carolina	2016-09-07
N	EPI_ISL_236852	B/California/79/2016	Victoria	North America / United States / California	2016-08-11
N	EPI_ISL_238990	B/Mexico/4194/2016	Victoria	North America / Mexico	2016-07-15
N	EPI_ISL_238869	B/New Jersey/21/2016	Victoria	North America / United States / New Jersey	2016-10-10
N	EPI_ISL_237453	B/New Jersey/21/2016	Victoria	North America / United States / New Jersey	2016-10-10
N	EPI_ISL_238882	B/Hawaii/46/2016	Victoria	North America / United States / Hawaii	2016-10-13
N	EPI_ISL_240415	B/El Salvador/1782/2016	Victoria	North America / El Salvador	2016-10-17
N	EPI_ISL_240433	B/Dominican Republic/9935/2016	Victoria	North America / Dominican Republic	2016-08-24
N	EPI_ISL_240432	B/Dominican Republic/9900/2016	Victoria	North America / Dominican Republic	2016-08-11
N	EPI_ISL_240491	B/Illinois/13/2016	Victoria	North America / United States / Illinois	2016-10-22
N	EPI_ISL_240879	B/Michigan/59/2016	Victoria	North America / United States / Michigan	2016-12-10
N	EPI_ISL_240462	B/Michigan/35/2016	Victoria	North America / United States / Michigan	2016-11-02
N	EPI_ISL_241677	B/Florida/102/2016	Victoria	North America / United States / Florida	2016-12-12
N	EPI_ISL_241661	B/Pennsylvania/64/2016	Victoria	North America / United States / Pennsylvania	2016-12-06
N	EPI_ISL_241671	B/Indiana/25/2016	Victoria	North America / United States / Indiana	2016-12-04
N	EPI_ISL_243888	B/New Jersey/24/2016	Victoria	North America / United States / New Jersey	2016-12-19
N	EPI_ISL_243871	B/Florida/103/2016	Victoria	North America / United States / Florida	2016-12-19
N	EPI_ISL_247533	B/Wisconsin/47/2016	Victoria	North America / United States / Wisconsin	2016-08-29
N	EPI_ISL_247629	B/North Carolina/29/2016	Victoria	North America / United States / North Carolina	2016-12-21
N	EPI_ISL_247668	B/Idaho/42/2016	Victoria	North America / United States / Idaho	2016-12-20
N	EPI_ISL_247701	B/South Dakota/21/2016	Victoria	North America / United States / South Dakota	2016-12-30
N	EPI_ISL_249904	B/California/87/2016	Victoria	North America / United States / California	2016-12-08
N	EPI_ISL_247612	B/Puerto Rico/08/2016	Victoria	North America / Puerto Rico	2016-10-23
N	EPI_ISL_267452	B/Florida/99/2016	Victoria	North America / United States / Florida	2016-11-30
N	EPI_ISL_276571	B/Managua/8733.09/2016	Victoria	North America / Nicaragua	2016-12-24
N	EPI_ISL_249868	B/Connecticut/05/2017	Victoria	North America / United States / Connecticut	2017-01-11
N	EPI_ISL_253226	B/Indiana/06/2017	Victoria	North America / United States / Indiana	2017-02-02
N	EPI_ISL_253228	B/Iowa/06/2017	Victoria	North America / United States / Iowa	2017-02-14
N	EPI_ISL_255235	B/Mississippi/02/2017	Victoria	North America / United States / Mississippi	2017-01-18
N	EPI_ISL_247704	B/Wisconsin/04/2017	Victoria	North America / United States / Wisconsin	2017-01-15
N	EPI_ISL_247694	B/South Dakota/04/2017	Victoria	North America / United States / South Dakota	2017-01-15
N	EPI_ISL_255240	B/Ohio/03/2017	Victoria	North America / United States / Ohio	2017-01-12
N	EPI_ISL_249865	B/Delaware/05/2017	Victoria	North America / United States / Delaware	2017-01-27
N	EPI_ISL_255259	B/Minnesota/08/2017	Victoria	North America / United States / Minnesota	2017-02-13
N	EPI_ISL_258170	B/Florida/14/2017	Victoria	North America / United States / Florida	2017-02-22
N	EPI_ISL_257771	B/Texas/32/2017	Victoria	North America / United States / Texas	2017-02-28
N	EPI_ISL_258182	B/Maryland/04/2017	Victoria	North America / United States / Maryland	2017-02-14
N	EPI_ISL_256847	B/Georgia/04/2017	Victoria	North America / United States / Georgia	2017-02-07
N	EPI_ISL_256872	B/Illinois/07/2017	Victoria	North America / United States / Illinois	2017-02-11
N	EPI_ISL_256896	B/Hawaii/08/2017	Victoria	North America / United States / Hawaii	2017-02-15
N	EPI_ISL_255787	B/Hawaii/06/2017	Victoria	North America / United States / Hawaii	2017-02-13
N	EPI_ISL_256111	B/Arizona/07/2017	Victoria	North America / United States / Arizona	2017-02-16
N	EPI_ISL_257767	B/South Dakota/10/2017	Victoria	North America / United States / South Dakota	2017-02-14
N	EPI_ISL_258164	B/Puerto Rico/02/2017	Victoria	North America / Puerto Rico	2017-01-19
N	EPI_ISL_259465	B/Maine/09/2017	Victoria	North America / United States / Maine	2017-03-12
N	EPI_ISL_259363	B/Texas/39/2017	Victoria	North America / United States / Texas	2017-03-02
N	EPI_ISL_260502	B/Mississippi/13/2017	Victoria	North America / United States / Mississippi	2017-04-04
N	EPI_ISL_259913	B/Florida/20/2017	Victoria	North America / United States / Florida	2017-03-22
N	EPI_ISL_261796	B/Wisconsin/24/2017	Victoria	North America / United States / Wisconsin	2017-04-13
N	EPI_ISL_260485	B/Hawaii/15/2017	Victoria	North America / United States / Hawaii	2017-03-18
N	EPI_ISL_259378	B/Hawaii/13/2017	Victoria	North America / United States / Hawaii	2017-03-15
N	EPI_ISL_259446	B/Delaware/10/2017	Victoria	North America / United States / Delaware	2017-02-13
N	EPI_ISL_259908	B/West Virginia/10/2017	Victoria	North America / United States / West Virginia	2017-03-08
N	EPI_ISL_259405	B/Michigan/15/2017	Victoria	North America / United States / Michigan	2017-02-17
N	EPI_ISL_262798	B/New York/17/2017	Victoria	North America / United States / New York	2017-04-02
N	EPI_ISL_266623	B/Maryland/20/2017	Victoria	North America / United States / Maryland	2017-04-23
N	EPI_ISL_264116	B/Maryland/19/2017	Victoria	North America / United States / Maryland	2017-04-24
N	EPI_ISL_264131	B/Pennsylvania/10/2017	Victoria	North America / United States / Pennsylvania	2017-04-26
N	EPI_ISL_262827	B/Kentucky/09/2017	Victoria	North America / United States / Kentucky	2017-03-08
N	EPI_ISL_264104	B/Connecticut/28/2017	Victoria	North America / United States / Connecticut	2017-04-18
N	EPI_ISL_266616	B/Iowa/16/2017	Victoria	North America / United States / Iowa	2017-04-26
N	EPI_ISL_266670	B/Wisconsin/36/2017	Victoria	North America / United States / Wisconsin	2017-05-04
N	EPI_ISL_266619	B/Louisiana/17/2017	Victoria	North America / United States / Louisiana	2017-04-18
N	EPI_ISL_266657	B/South Dakota/19/2017	Victoria	North America / United States / South Dakota	2017-04-10
N	EPI_ISL_264129	B/Ohio/12/2017	Victoria	North America / United States / Ohio	2017-04-29
N	EPI_ISL_267509	B/Utah/22/2017	Victoria	North America / United States / Utah	2017-04-17
N	EPI_ISL_267563	B/Maryland/29/2017	Victoria	North America / United States / Maryland	2017-03-28
N	EPI_ISL_267522	B/Pennsylvania/44/2017	Victoria	North America / United States / Pennsylvania	2017-04-24
N	EPI_ISL_267545	B/Michigan/67/2017	Victoria	North America / United States / Michigan	2017-04-03
N	EPI_ISL_267542	B/Michigan/57/2017	Victoria	North America / United States / Michigan	2017-03-07
N	EPI_ISL_267541	B/Michigan/55/2017	Victoria	North America / United States / Michigan	2017-03-02
N	EPI_ISL_267490	B/Hawaii/18/2017	Victoria	North America / United States / Hawaii	2017-03-30
N	EPI_ISL_266881	B/Hawaii/22/2017	Victoria	North America / United States / Hawaii	2017-04-02
N	EPI_ISL_267495	B/California/21/2017	Victoria	North America / United States / California	2017-04-07
N	EPI_ISL_267550	B/Minnesota/28/2017	Victoria	North America / United States / Minnesota	2017-03-21
N	EPI_ISL_268485	B/Florida/37/2017	Victoria	North America / United States / Florida	2017-04-13
N	EPI_ISL_268484	B/Florida/36/2017	Victoria	North America / United States / Florida	2017-04-10
N	EPI_ISL_268483	B/Florida/35/2017	Victoria	North America / United States / Florida	2017-04-02
N	EPI_ISL_268812	B/Delaware/27/2017	Victoria	North America / United States / Delaware	2017-04-27
N	EPI_ISL_269985	B/El Salvador/98/2017	Victoria	North America / El Salvador	2017-01-30
N	EPI_ISL_268923	B/Florida/77/2017	Victoria	North America / United States / Florida	2017-05-03
N	EPI_ISL_268849	B/New Jersey/09/2017	Victoria	North America / United States / New Jersey	2017-02-22
N	EPI_ISL_268898	B/North Carolina/23/2017	Victoria	North America / United States / North Carolina	2017-03-21
N	EPI_ISL_268884	B/Illinois/36/2017	Victoria	North America / United States / Illinois	2017-04-02
N	EPI_ISL_268875	B/Illinois/33/2017	Victoria	North America / United States / Illinois	2017-03-26
N	EPI_ISL_270000	B/Alabama/08/2017	Victoria	North America / United States / Alabama	2017-06-03
N	EPI_ISL_268895	B/Puerto Rico/14/2017	Victoria	North America / Puerto Rico	2017-03-23
N	EPI_ISL_268887	B/Puerto Rico/15/2017	Victoria	North America / Puerto Rico	2017-04-03
N	EPI_ISL_270117	B/Utah/38/2017	Victoria	North America / United States / Utah	2017-04-05
N	EPI_ISL_270112	B/Utah/33/2017	Victoria	North America / United States / Utah	2017-03-13
N	EPI_ISL_270083	B/Idaho/20/2017	Victoria	North America / United States / Idaho	2017-03-16
N	EPI_ISL_270051	B/Colorado/22/2017	Victoria	North America / United States / Colorado	2017-03-31
N	EPI_ISL_270071	B/Connecticut/50/2017	Victoria	North America / United States / Connecticut	2017-04-19
N	EPI_ISL_270062	B/Connecticut/41/2017	Victoria	North America / United States / Connecticut	2017-03-23
N	EPI_ISL_270060	B/Connecticut/39/2017	Victoria	North America / United States / Connecticut	2017-03-14
N	EPI_ISL_270088	B/Iowa/22/2017	Victoria	North America / United States / Iowa	2017-03-17
N	EPI_ISL_270131	B/Wisconsin/49/2017	Victoria	North America / United States / Wisconsin	2017-03-29
N	EPI_ISL_270129	B/Wisconsin/47/2017	Victoria	North America / United States / Wisconsin	2017-03-27
N	EPI_ISL_270126	B/Wisconsin/44/2017	Victoria	North America / United States / Wisconsin	2017-03-18
N	EPI_ISL_270079	B/Delaware/42/2017	Victoria	North America / United States / Delaware	2017-04-18
N	EPI_ISL_272635	B/Jamaica/1087/2017	Victoria	North America / Jamaica	2017-06-06
N	EPI_ISL_273815	B/New York/27/2017	Victoria	North America / United States / New York	2017-02-21
N	EPI_ISL_273830	B/Texas/76/2017	Victoria	North America / United States / Texas	2017-03-22
N	EPI_ISL_273802	B/Connecticut/51/2017	Victoria	North America / United States / Connecticut	2017-04-19
N	EPI_ISL_270148	B/Wisconsin/66/2017	Victoria	North America / United States / Wisconsin	2017-03-21
N	EPI_ISL_272617	B/Arizona/34/2017	Victoria	North America / United States / Arizona	2017-06-21
N	EPI_ISL_273829	B/South Dakota/31/2017	Victoria	North America / United States / South Dakota	2017-03-27
N	EPI_ISL_273841	B/Virginia/25/2017	Victoria	North America / United States / Virginia	2017-04-02
N	EPI_ISL_273838	B/Virginia/22/2017	Victoria	North America / United States / Virginia	2017-03-27
N	EPI_ISL_276405	B/Tennessee/34/2017	Victoria	North America / United States / Tennessee	2017-03-31
N	EPI_ISL_276384	B/Arizona/44/2017	Victoria	North America / United States / Arizona	2017-06-03
N	EPI_ISL_276375	B/Arizona/54/2017	Victoria	North America / United States / Arizona	2017-03-18
N	EPI_ISL_276374	B/Arizona/53/2017	Victoria	North America / United States / Arizona	2017-03-17
N	EPI_ISL_276369	B/Arizona/48/2017	Victoria	North America / United States / Arizona	2017-03-04
N	EPI_ISL_276365	B/Arizona/59/2017	Victoria	North America / United States / Arizona	2017-04-10
N	EPI_ISL_276359	B/Arizona/77/2017	Victoria	North America / United States / Arizona	2017-05-14
N	EPI_ISL_274413	B/Arizona/35/2017	Victoria	North America / United States / Arizona	2017-07-06
N	EPI_ISL_274396	B/Puerto Rico/31/2017	Victoria	North America / Puerto Rico	2017-05-22
N	EPI_ISL_276575	B/Managua/8721.08/2017	Victoria	North America / Nicaragua	2017-03-29
N	EPI_ISL_276574	B/Esteli/218/2017	Victoria	North America / Nicaragua	2017-04-26
N	EPI_ISL_276565	B/Masaya/205/2017	Victoria	North America / Nicaragua	2017-04-05
N	EPI_ISL_276636	B/Hawaii/48/2017	Victoria	North America / United States / Hawaii	2017-05-29
N	EPI_ISL_276648	B/Arizona/47/2017	Victoria	North America / United States / Arizona	2017-07-28
N	EPI_ISL_281648	B/Florida/96/2017	Victoria	North America / United States / Florida	2017-08-28
N	EPI_ISL_277830	B/Hawaii/55/2017	Victoria	North America / United States / Hawaii	2017-07-15
N	EPI_ISL_285800	B/Barbados/1906/2017	Victoria	North America / Barbados	2017-07-08
N	EPI_ISL_287293	B/Wisconsin/32/2017	Victoria	North America / United States / Wisconsin	2017-02-23
N	EPI_ISL_283379	B/Hawaii/55/2017	Victoria	North America / United States / Hawaii	2017-07-15
N	EPI_ISL_287130	B/Michigan/76/2017	Victoria	North America / United States / Michigan	2017-04-12
N	EPI_ISL_287119	B/Michigan/66/2017	Victoria	North America / United States / Michigan	2017-03-30
N	EPI_ISL_291583	B/Mexico/2735/2017	Victoria	North America / Mexico	2017-11-08
N	EPI_ISL_292768	B/Jamaica/1404/2017	Victoria	North America / Jamaica	2017-09-13
N	EPI_ISL_289615	B/Idaho/26/2017	Victoria	North America / United States / Idaho	2017-11-06
N	EPI_ISL_288638	B/Indiana/24/2017	Victoria	North America / United States / Indiana	2017-11-28
N	EPI_ISL_292726	B/Michigan/91/2017	Victoria	North America / United States / Michigan	2017-12-06
N	EPI_ISL_288602	B/Oklahoma/15/2017	Victoria	North America / United States / Oklahoma	2017-11-15
N	EPI_ISL_291599	B/California/81/2017	Victoria	North America / United States / California	2017-12-12
N	EPI_ISL_289598	B/California/67/2017	Victoria	North America / United States / California	2017-11-08
N	EPI_ISL_295979	B/Delaware/46/2017	Victoria	North America / United States / Delaware	2017-12-31
N	EPI_ISL_300294	B/Guatemala/330/2017	Victoria	North America / Guatemala	2017-11-04
N	EPI_ISL_300099	B/Haiti/1334/2017	Victoria	North America / Haiti	2017-12-04
N	EPI_ISL_300097	B/Haiti/8577/2017	Victoria	North America / Haiti	2017-11-15
N	EPI_ISL_296373	B/Alberta/RV2559/2017	Victoria	North America / Canada	2017-11-06
N	EPI_ISL_300108	B/Hawaii/01/2018	Victoria	North America / United States / Hawaii	2018-01-01
N	EPI_ISL_296352	B/California/59/2017	Victoria	North America / United States / California	2017-11-24
N	EPI_ISL_305178	B/Florida/14/2018	Victoria	North America / United States / Florida	2018-02-21
N	EPI_ISL_303202	B/Jamaica/4551/2017	Victoria	North America / Jamaica	2017-11-29
N	EPI_ISL_304361	B/Pennsylvania/06/2018	Victoria	North America / United States / Pennsylvania	2018-02-19
N	EPI_ISL_303009	B/Kentucky/07/2018	Victoria	North America / United States / Kentucky	2018-02-04
N	EPI_ISL_305145	B/Michigan/15/2018	Victoria	North America / United States / Michigan	2018-02-14
N	EPI_ISL_300928	B/Hawaii/04/2018	Victoria	North America / United States / Hawaii	2018-01-05
N	EPI_ISL_303209	B/Arizona/02/2018	Victoria	North America / United States / Arizona	2018-01-05
N	EPI_ISL_302975	B/California/11/2018	Victoria	North America / United States / California	2018-01-26
N	EPI_ISL_303048	B/Delaware/05/2018	Victoria	North America / United States / Delaware	2018-01-27
N	EPI_ISL_305176	B/Minnesota/09/2018	Victoria	North America / United States / Minnesota	2018-02-21
N	EPI_ISL_303183	B/Montana/10/2018	Victoria	North America / United States / Montana	2018-02-21
N	EPI_ISL_306848	B/Utah/13/2018	Victoria	North America / United States / Utah	2018-02-19
N	EPI_ISL_306177	B/Utah/09/2018	Victoria	North America / United States / Utah	2018-03-10
N	EPI_ISL_309098	B/New Jersey/09/2018	Victoria	North America / United States / New Jersey	2018-03-19
N	EPI_ISL_306173	B/Vermont/08/2018	Victoria	North America / United States / Vermont	2018-03-09
N	EPI_ISL_306809	B/Alaska/11/2018	Victoria	North America / United States / Alaska	2018-03-23
N	EPI_ISL_309120	B/Missouri/12/2018	Victoria	North America / United States / Missouri	2018-03-20
N	EPI_ISL_305876	B/Arizona/06/2018	Victoria	North America / United States / Arizona	2018-01-30
N	EPI_ISL_309100	B/Montana/22/2018	Victoria	North America / United States / Montana	2018-03-28
N	EPI_ISL_306856	B/Montana/18/2018	Victoria	North America / United States / Montana	2018-03-15
N	EPI_ISL_306855	B/Montana/19/2018	Victoria	North America / United States / Montana	2018-03-19
N	EPI_ISL_309130	B/Honduras/849/2018	Victoria	North America / Honduras	2018-03-01
N	EPI_ISL_311583	B/Maryland/23/2018	Victoria	North America / United States / Maryland	2018-03-09
N	EPI_ISL_309727	B/Kentucky/23/2018	Victoria	North America / United States / Kentucky	2018-04-08
N	EPI_ISL_309684	B/Kentucky/17/2018	Victoria	North America / United States / Kentucky	2018-03-20
N	EPI_ISL_309705	B/Massachusetts/12/2018	Victoria	North America / United States / Massachusetts	2018-03-30
N	EPI_ISL_311850	B/Missouri/12/2018	Victoria	North America / United States / Missouri	2018-03-20
N	EPI_ISL_309652	B/Delaware/20/2018	Victoria	North America / United States / Delaware	2018-02-07
N	EPI_ISL_309651	B/Delaware/19/2018	Victoria	North America / United States / Delaware	2018-02-07
N	EPI_ISL_313634	B/Mexico/1286/2018	Victoria	North America / Mexico	2018-03-09
N	EPI_ISL_313615	B/Quebec/RV3264/2018	Victoria	North America / Canada	2018-04-12
N	EPI_ISL_313154	B/Quebec/RV2262/2018	Victoria	North America / Canada	2018-03-03
N	EPI_ISL_314415	B/Pennsylvania/15/2018	Victoria	North America / United States / Pennsylvania	2018-05-07
N	EPI_ISL_313194	B/Oklahoma/15/2018	Victoria	North America / United States / Oklahoma	2018-04-29
N	EPI_ISL_313114	B/Hawaii/19/2018	Victoria	North America / United States / Hawaii	2018-04-12
N	EPI_ISL_313084	B/Virginia/14/2018	Victoria	North America / United States / Virginia	2018-04-03
N	EPI_ISL_313215	B/Minnesota/17/2018	Victoria	North America / United States / Minnesota	2018-04-24
N	EPI_ISL_321192	B/Mexico/1286/2018	Victoria	North America / Mexico	2018-03-09
N	EPI_ISL_316752	B/Florida/39/2018	Victoria	North America / United States / Florida	2018-06-21
N	EPI_ISL_315854	B/Missouri/18/2018	Victoria	North America / United States / Missouri	2018-03-19
N	EPI_ISL_320938	B/Hawaii/25/2018	Victoria	North America / United States / Hawaii	2018-06-12
N	EPI_ISL_331482	B/El Salvador/688/2018	Victoria	North America / El Salvador	2018-09-04
N	EPI_ISL_322832	B/Guatemala/109/2018	Victoria	North America / Guatemala	2018-03-27
N	EPI_ISL_332030	B/Maryland/29/2018	Victoria	North America / United States / Maryland	2018-10-05
N	EPI_ISL_330217	B/Dominican Republic/34/2018	Victoria	North America / Dominican Republic	2018-01-15
N	EPI_ISL_336453	B/El Salvador/894/2018	Victoria	North America / El Salvador	2018-10-22
N	EPI_ISL_336402	B/El Salvador/875/2018	Victoria	North America / El Salvador	2018-10-15
N	EPI_ISL_335698	B/El Salvador/763/2018	Victoria	North America / El Salvador	2018-09-19
N	EPI_ISL_335695	B/El Salvador/786/2018	Victoria	North America / El Salvador	2018-09-26
N	EPI_ISL_332287	B/Alberta/RV3823/2018	Victoria	North America / Canada	2018-05-09
N	EPI_ISL_336440	B/Kentucky/27/2018	Victoria	North America / United States / Kentucky	2018-10-31
N	EPI_ISL_336465	B/Iowa/19/2018	Victoria	North America / United States / Iowa	2018-12-31
N	EPI_ISL_338647	B/Michigan/120/2018	Victoria	North America / United States / Michigan	2018-12-22
N	EPI_ISL_333840	B/Virginia/20/2018	Victoria	North America / United States / Virginia	2018-11-04
N	EPI_ISL_342200	B/Maryland/01/2019	Victoria	North America / United States / Maryland	2019-01-14
N	EPI_ISL_342181	B/Colorado/01/2019	Victoria	North America / United States / Colorado	2019-01-29
N	EPI_ISL_344830	B/Iowa/04/2019	Victoria	North America / United States / Iowa	2019-02-10
N	EPI_ISL_341114	B/Wisconsin/06/2019	Victoria	North America / United States / Wisconsin	2019-01-25
N	EPI_ISL_344844	B/Hawaii/03/2019	Victoria	North America / United States / Hawaii	2019-01-16
N	EPI_ISL_355631	B/District Of Columbia/06/2019	Victoria	North America / United States / District of Columbia	2019-03-24
N	EPI_ISL_352038	B/Texas/14/2019	Victoria	North America / United States / Texas	2019-03-11
N	EPI_ISL_353598	B/North Dakota/07/2019	Victoria	North America / United States / North Dakota	2019-04-06
N	EPI_ISL_353572	B/Idaho/05/2019	Victoria	North America / United States / Idaho	2019-03-19
N	EPI_ISL_355644	B/Georgia/02/2019	Victoria	North America / United States / Georgia	2019-03-18
N	EPI_ISL_350053	B/Colorado/05/2019	Victoria	North America / United States / Colorado	2019-03-10
N	EPI_ISL_354368	B/Pennsylvania/11/2019	Victoria	North America / United States / Pennsylvania	2019-03-11
N	EPI_ISL_355671	B/Louisiana/15/2019	Victoria	North America / United States / Louisiana	2019-03-25
N	EPI_ISL_352041	B/Louisiana/10/2019	Victoria	North America / United States / Louisiana	2019-03-07
N	EPI_ISL_354383	B/Hawaii/10/2019	Victoria	North America / United States / Hawaii	2019-03-29
N	EPI_ISL_355683	B/South Dakota/10/2019	Victoria	North America / United States / South Dakota	2019-04-14
N	EPI_ISL_352019	B/California/13/2019	Victoria	North America / United States / California	2019-03-17
N	EPI_ISL_353530	B/Delaware/04/2019	Victoria	North America / United States / Delaware	2019-03-10
N	EPI_ISL_362514	B/Utah/08/2019	Victoria	North America / United States / Utah	2019-05-01
N	EPI_ISL_356337	B/Maryland/15/2019	Victoria	North America / United States / Maryland	2019-04-10
N	EPI_ISL_356342	B/New Hampshire/09/2019	Victoria	North America / United States / New Hampshire	2019-04-08
N	EPI_ISL_356323	B/Connecticut/05/2019	Victoria	North America / United States / Connecticut	2019-04-06
N	EPI_ISL_356383	B/Massachusetts/11/2019	Victoria	North America / United States / Massachusetts	2019-03-27
N	EPI_ISL_358000	B/Michigan/20/2019	Victoria	North America / United States / Michigan	2019-04-22
N	EPI_ISL_357990	B/Michigan/19/2019	Victoria	North America / United States / Michigan	2019-04-18
N	EPI_ISL_356367	B/Wisconsin/21/2019	Victoria	North America / United States / Wisconsin	2019-04-23
N	EPI_ISL_362521	B/Hawaii/15/2019	Victoria	North America / United States / Hawaii	2019-04-25
N	EPI_ISL_364250	B/District Of Columbia/13/2019	Victoria	North America / United States / District of Columbia	2019-04-22
N	EPI_ISL_365716	B/Florida/26/2019	Victoria	North America / United States / Florida	2019-06-13
N	EPI_ISL_364175	B/Hawaii/19/2019	Victoria	North America / United States / Hawaii	2019-05-16
N	EPI_ISL_365699	B/Arizona/13/2019	Victoria	North America / United States / Arizona	2019-06-17
N	EPI_ISL_364252	B/West Virginia/08/2019	Victoria	North America / United States / West Virginia	2019-05-04
N	EPI_ISL_364203	B/Minnesota/15/2019	Victoria	North America / United States / Minnesota	2019-05-16
N	EPI_ISL_377623	B/Mexico/1776/2019	Victoria	North America / Mexico	2019-04-16
N	EPI_ISL_386893	B/Florida/34/2019	Victoria	North America / United States / Florida	2019-07-17
N	EPI_ISL_368225	B/Texas/27/2019	Victoria	North America / United States / Texas	2019-06-10
N	EPI_ISL_368237	B/Louisiana/22/2019	Victoria	North America / United States / Louisiana	2019-06-25
N	EPI_ISL_377553	B/Nebraska/05/2019	Victoria	North America / United States / Nebraska	2019-07-06
N	EPI_ISL_380417	B/Pennsylvania/21/2019	Victoria	North America / United States / Pennsylvania	2019-03-28
N	EPI_ISL_368857	B/South Dakota/9610/2019	Victoria	North America / United States / South Dakota	2019-04-08
N	EPI_ISL_391331	B/Costa Rica/6708/2019	Victoria	North America / Costa Rica	2019-06-18
N	EPI_ISL_391349	B/Indiana/07/2019	Victoria	North America / United States / Indiana	2019-08-28
N	EPI_ISL_389963	B/Louisiana/24/2019	Victoria	North America / United States / Louisiana	2019-08-07
N	EPI_ISL_393645	B/Florida/49/2019	Victoria	North America / United States / Florida	2019-09-03
N	EPI_ISL_393673	B/North Carolina/03/2019	Victoria	North America / United States / North Carolina	2019-08-28
N	EPI_ISL_393635	B/Indiana/10/2019	Victoria	North America / United States / Indiana	2019-09-09
N	EPI_ISL_395046	B/Iowa/22/2019	Victoria	North America / United States / Iowa	2019-09-13
N	EPI_ISL_393656	B/Louisiana/26/2019	Victoria	North America / United States / Louisiana	2019-08-23
N	EPI_ISL_395003	B/Hawaii/38/2019	Victoria	North America / United States / Hawaii	2019-09-07
N	EPI_ISL_395499	B/Pennsylvania/25/2019	Victoria	North America / United States / Pennsylvania	2019-09-20
N	EPI_ISL_395528	B/Arizona/20/2019	Victoria	North America / United States / Arizona	2019-09-30
N	EPI_ISL_398910	B/Ontario/RV2448/2019	Victoria	North America / Canada	2019-09-18
N	EPI_ISL_400118	B/Louisiana/62/2019	Victoria	North America / United States / Louisiana	2019-09-25
N	EPI_ISL_400107	B/Louisiana/44/2019	Victoria	North America / United States / Louisiana	2019-09-12
N	EPI_ISL_400128	B/Louisiana/69/2019	Victoria	North America / United States / Louisiana	2019-09-30
N	EPI_ISL_400235	B/Louisiana/64/2019	Victoria	North America / United States / Louisiana	2019-09-26
N	EPI_ISL_401047	B/Tennessee/05/2019	Victoria	North America / United States / Tennessee	2019-09-23
N	EPI_ISL_401283	B/Saskatchewan/RV2376/2019	Victoria	North America / Canada	2019-07-03
N	EPI_ISL_401271	B/Louisiana/67/2019	Victoria	North America / United States / Louisiana	2019-09-29
N	EPI_ISL_6574	B/Houston/B846/2005	Yamagata	North America / United States / Texas	2005-01-12
N	EPI_ISL_6546	B/Houston/B67/2000	Yamagata	North America / United States / Texas	2000-03-22
N	EPI_ISL_6545	B/Houston/B66/2000	Yamagata	North America / United States / Texas	2000-03-10
N	EPI_ISL_29401	B/Pennsylvania/PIT66/2008	Yamagata	North America / United States / Pennsylvania / Allegheny County	2008-03-05
N	EPI_ISL_29400	B/Pennsylvania/PIT63/2008	Yamagata	North America / United States / Pennsylvania / Allegheny County	2008-03-20
N	EPI_ISL_154840	B/Quebec/RV2506/2013	Yamagata	North America / Canada	2013-12-09
N	EPI_ISL_158706	B/New Hampshire/01/2014	Yamagata	North America / United States / New Hampshire	2014-01-20
N	EPI_ISL_172666	B/Texas/01/2015	Yamagata	North America / United States / Texas	2015-01-01
N	EPI_ISL_173775	B/Iowa/01/2015	Yamagata	North America / United States / Iowa	2015-01-04
N	EPI_ISL_178181	B/New Jersey/02/2015	Yamagata	North America / United States / New Jersey	2015-01-11
N	EPI_ISL_177231	B/Maine/03/2015	Yamagata	North America / United States / Maine	2015-03-10
N	EPI_ISL_178180	B/Texas/04/2015	Yamagata	North America / United States / Texas	2015-01-14
N	EPI_ISL_178144	B/Georgia/01/2015	Yamagata	North America / United States / Georgia	2015-02-03
N	EPI_ISL_178127	B/Iowa/06/2015	Yamagata	North America / United States / Iowa	2015-03-04
N	EPI_ISL_177178	B/Alabama/03/2015	Yamagata	North America / United States / Alabama	2015-03-09
N	EPI_ISL_177197	B/Tennessee/01/2015	Yamagata	North America / United States / Tennessee	2015-03-02
N	EPI_ISL_178162	B/Ohio/01/2015	Yamagata	North America / United States / Ohio	2015-02-09
N	EPI_ISL_177199	B/Ohio/04/2015	Yamagata	North America / United States / Ohio	2015-03-11
N	EPI_ISL_178188	B/Virginia/05/2015	Yamagata	North America / United States / Virginia	2015-03-03
N	EPI_ISL_180346	B/North Dakota/27/2015	Yamagata	North America / United States / North Dakota	2015-03-23
N	EPI_ISL_178202	B/New Hampshire/03/2015	Yamagata	North America / United States / New Hampshire	2015-03-02
N	EPI_ISL_180325	B/Connecticut/30/2015	Yamagata	North America / United States / Connecticut	2015-04-01
N	EPI_ISL_182676	B/Iowa/12/2015	Yamagata	North America / United States / Iowa	2015-03-20
N	EPI_ISL_182715	B/Washington/13/2015	Yamagata	North America / United States / Washington	2015-04-02
N	EPI_ISL_182709	B/Wisconsin/19/2015	Yamagata	North America / United States / Wisconsin	2015-03-26
N	EPI_ISL_182725	B/Delaware/01/2015	Yamagata	North America / United States / Delaware	2015-04-07
N	EPI_ISL_182705	B/Delaware/04/2015	Yamagata	North America / United States / Delaware	2015-03-24
N	EPI_ISL_182723	B/Minnesota/02/2015	Yamagata	North America / United States / Minnesota	2015-04-07
N	EPI_ISL_193264	B/Wyoming/28/2015	Yamagata	North America / United States / Wyoming	2015-05-07
N	EPI_ISL_193620	B/Alaska/44/2015	Yamagata	North America / United States / Alaska	2015-06-17
N	EPI_ISL_193612	B/Alaska/31/2015	Yamagata	North America / United States / Alaska	2015-06-02
N	EPI_ISL_193284	B/Alaska/20/2015	Yamagata	North America / United States / Alaska	2015-05-13
N	EPI_ISL_180319	B/Alaska/08/2015	Yamagata	North America / United States / Alaska	2015-04-21
N	EPI_ISL_190447	B/Connecticut/56/2015	Yamagata	North America / United States / Connecticut	2015-04-02
N	EPI_ISL_193266	B/Florida/43/2015	Yamagata	North America / United States / Florida	2015-05-15
N	EPI_ISL_193291	B/Louisiana/15/2015	Yamagata	North America / United States / Louisiana	2015-04-06
N	EPI_ISL_194895	B/Utah/39/2015	Yamagata	North America / United States / Utah	2015-04-28
N	EPI_ISL_194894	B/Utah/31/2015	Yamagata	North America / United States / Utah	2015-04-29
N	EPI_ISL_194876	B/Maryland/24/2015	Yamagata	North America / United States / Maryland	2015-04-23
N	EPI_ISL_193661	B/New Hampshire/12/2015	Yamagata	North America / United States / New Hampshire	2015-04-19
N	EPI_ISL_195508	B/Alaska/24/2015	Yamagata	North America / United States / Alaska	2015-05-21
N	EPI_ISL_195516	B/Connecticut/46/2015	Yamagata	North America / United States / Connecticut	2015-04-01
N	EPI_ISL_194879	B/Massachusetts/16/2015	Yamagata	North America / United States / Massachusetts	2015-04-22
N	EPI_ISL_194859	B/California/86/2015	Yamagata	North America / United States / California	2015-04-29
N	EPI_ISL_197823	B/Florida/70/2015	Yamagata	North America / United States / Florida	2015-08-27
N	EPI_ISL_197432	B/Maryland/22/2015	Yamagata	North America / United States / Maryland	2015-04-17
N	EPI_ISL_196616	B/Maryland/12/2015	Yamagata	North America / United States / Maryland	2015-03-14
N	EPI_ISL_197418	B/Alaska/07/2015	Yamagata	North America / United States / Alaska	2015-04-15
N	EPI_ISL_201589	B/Montana/17/2015	Yamagata	North America / United States / Montana	2015-10-03
N	EPI_ISL_202363	B/Florida/75/2015	Yamagata	North America / United States / Florida	2015-10-21
N	EPI_ISL_203288	B/Texas/95/2015	Yamagata	North America / United States / Texas	2015-11-14
N	EPI_ISL_205696	B/Pennsylvania/36/2015	Yamagata	North America / United States / Pennsylvania	2015-11-25
N	EPI_ISL_205688	B/Hawaii/31/2015	Yamagata	North America / United States / Hawaii	2015-10-20
N	EPI_ISL_205301	B/Hawaii/32/2015	Yamagata	North America / United States / Hawaii	2015-11-01
N	EPI_ISL_206974	B/Ontario/RV2417/2015	Yamagata	North America / Canada	2015-11-02
N	EPI_ISL_207590	B/Oklahoma/08/2015	Yamagata	North America / United States / Oklahoma	2015-12-23
N	EPI_ISL_208500	B/California/04/2016	Yamagata	North America / United States / California	2016-01-07
N	EPI_ISL_206973	B/Delaware/12/2015	Yamagata	North America / United States / Delaware	2015-11-28
N	EPI_ISL_212885	B/Oregon/05/2015	Yamagata	North America / United States / Oregon	2015-11-30
N	EPI_ISL_211613	B/Oregon/06/2015	Yamagata	North America / United States / Oregon	2015-12-13
N	EPI_ISL_211633	B/Wisconsin/01/2016	Yamagata	North America / United States / Wisconsin	2016-01-07
N	EPI_ISL_212821	B/Washington/75/2015	Yamagata	North America / United States / Washington	2015-12-30
N	EPI_ISL_211602	B/Louisiana/01/2016	Yamagata	North America / United States / Louisiana	2016-01-14
N	EPI_ISL_212872	B/Washington/09/2016	Yamagata	North America / United States / Washington	2016-01-27
N	EPI_ISL_214293	B/Florida/12/2016	Yamagata	North America / United States / Florida	2016-01-29
N	EPI_ISL_214290	B/Florida/07/2016	Yamagata	North America / United States / Florida	2016-01-10
N	EPI_ISL_214331	B/Oregon/06/2016	Yamagata	North America / United States / Oregon	2016-01-24
N	EPI_ISL_214316	B/Arizona/06/2016	Yamagata	North America / United States / Arizona	2016-01-27
N	EPI_ISL_212912	B/Arizona/03/2016	Yamagata	North America / United States / Arizona	2016-01-15
N	EPI_ISL_212911	B/Arizona/20/2015	Yamagata	North America / United States / Arizona	2015-12-25
N	EPI_ISL_212909	B/Arizona/18/2015	Yamagata	North America / United States / Arizona	2015-12-23
N	EPI_ISL_214253	B/Puerto Rico/04/2015	Yamagata	North America / Puerto Rico	2015-11-14
N	EPI_ISL_214252	B/Puerto Rico/03/2015	Yamagata	North America / Puerto Rico	2015-10-21
N	EPI_ISL_214325	B/Washington/28/2016	Yamagata	North America / United States / Washington	2016-01-23
N	EPI_ISL_214323	B/Washington/22/2016	Yamagata	North America / United States / Washington	2016-01-10
N	EPI_ISL_212891	B/Washington/81/2015	Yamagata	North America / United States / Washington	2015-12-30
N	EPI_ISL_212932	B/Minnesota/01/2016	Yamagata	North America / United States / Minnesota	2016-01-16
N	EPI_ISL_217533	B/Kansas/03/2016	Yamagata	North America / United States / Kansas	2016-02-15
N	EPI_ISL_217596	B/Idaho/01/2016	Yamagata	North America / United States / Idaho	2016-01-08
N	EPI_ISL_217537	B/Georgia/01/2016	Yamagata	North America / United States / Georgia	2016-02-02
N	EPI_ISL_217634	B/California/20/2016	Yamagata	North America / United States / California	2016-01-18
N	EPI_ISL_217715	B/Utah/37/2016	Yamagata	North America / United States / Utah	2016-02-10
N	EPI_ISL_217714	B/Utah/36/2016	Yamagata	North America / United States / Utah	2016-02-11
N	EPI_ISL_217674	B/North Carolina/04/2016	Yamagata	North America / United States / North Carolina	2016-02-02
N	EPI_ISL_217673	B/North Carolina/03/2016	Yamagata	North America / United States / North Carolina	2016-02-08
N	EPI_ISL_217818	B/Maine/06/2016	Yamagata	North America / United States / Maine	2016-03-05
N	EPI_ISL_217846	B/Colorado/14/2016	Yamagata	North America / United States / Colorado	2016-03-01
N	EPI_ISL_217754	B/Colorado/09/2016	Yamagata	North America / United States / Colorado	2016-02-21
N	EPI_ISL_217802	B/Mississippi/05/2016	Yamagata	North America / United States / Mississippi	2016-03-03
N	EPI_ISL_217873	B/New York/16/2016	Yamagata	North America / United States / New York	2016-03-09
N	EPI_ISL_217864	B/Nevada/15/2016	Yamagata	North America / United States / Nevada	2016-03-03
N	EPI_ISL_217726	B/California/29/2016	Yamagata	North America / United States / California	2016-01-23
N	EPI_ISL_217821	B/Virginia/13/2016	Yamagata	North America / United States / Virginia	2016-02-23
N	EPI_ISL_217830	B/Montana/07/2016	Yamagata	North America / United States / Montana	2016-02-17
N	EPI_ISL_220589	B/Florida/72/2015	Yamagata	North America / United States / Florida	2015-09-08
N	EPI_ISL_218703	B/Utah/21/2016	Yamagata	North America / United States / Utah	2016-01-11
N	EPI_ISL_220660	B/New York/10/2016	Yamagata	North America / United States / New York	2016-02-17
N	EPI_ISL_218693	B/North Dakota/05/2016	Yamagata	North America / United States / North Dakota	2016-02-16
N	EPI_ISL_220635	B/Arizona/04/2016	Yamagata	North America / United States / Arizona	2016-01-15
N	EPI_ISL_220655	B/California/36/2016	Yamagata	North America / United States / California	2016-02-18
N	EPI_ISL_220617	B/Virginia/17/2016	Yamagata	North America / United States / Virginia	2016-03-25
N	EPI_ISL_220615	B/Virginia/14/2016	Yamagata	North America / United States / Virginia	2016-03-26
N	EPI_ISL_220609	B/Pennsylvania/01/2016	Yamagata	North America / United States / Pennsylvania	2016-01-20
N	EPI_ISL_220781	B/New Jersey/07/2016	Yamagata	North America / United States / New Jersey	2016-03-10
N	EPI_ISL_222343	B/Maine/14/2016	Yamagata	North America / United States / Maine	2016-04-01
N	EPI_ISL_222296	B/Maine/02/2016	Yamagata	North America / United States / Maine	2016-02-04
N	EPI_ISL_220796	B/New Hampshire/13/2016	Yamagata	North America / United States / New Hampshire	2016-03-28
N	EPI_ISL_220771	B/Colorado/19/2016	Yamagata	North America / United States / Colorado	2016-03-10
N	EPI_ISL_220764	B/Pennsylvania/20/2016	Yamagata	North America / United States / Pennsylvania	2016-03-20
N	EPI_ISL_220703	B/Kentucky/12/2016	Yamagata	North America / United States / Kentucky	2016-03-09
N	EPI_ISL_222348	B/Indiana/10/2016	Yamagata	North America / United States / Indiana	2016-03-14
N	EPI_ISL_220709	B/Rhode Island/03/2016	Yamagata	North America / United States / Rhode Island	2016-03-10
N	EPI_ISL_220759	B/Virginia/27/2016	Yamagata	North America / United States / Virginia	2016-03-14
N	EPI_ISL_220688	B/Michigan/12/2016	Yamagata	North America / United States / Michigan	2016-02-23
N	EPI_ISL_222835	B/Utah/44/2015	Yamagata	North America / United States / Utah	2015-12-19
N	EPI_ISL_222374	B/New Jersey/12/2016	Yamagata	North America / United States / New Jersey	2016-04-03
N	EPI_ISL_222897	B/New Mexico/08/2016	Yamagata	North America / United States / New Mexico	2016-02-20
N	EPI_ISL_222914	B/Texas/55/2016	Yamagata	North America / United States / Texas	2016-03-11
N	EPI_ISL_222362	B/Idaho/29/2016	Yamagata	North America / United States / Idaho	2016-03-10
N	EPI_ISL_222928	B/Illinois/04/2016	Yamagata	North America / United States / Illinois	2016-03-05
N	EPI_ISL_222927	B/Illinois/03/2016	Yamagata	North America / United States / Illinois	2016-02-22
N	EPI_ISL_222894	B/Alaska/05/2016	Yamagata	North America / United States / Alaska	2016-02-13
N	EPI_ISL_222961	B/Indiana/16/2016	Yamagata	North America / United States / Indiana	2016-04-12
N	EPI_ISL_222373	B/Massachusetts/10/2016	Yamagata	North America / United States / Massachusetts	2016-04-02
N	EPI_ISL_222391	B/Nevada/24/2016	Yamagata	North America / United States / Nevada	2016-04-08
N	EPI_ISL_222903	B/Texas/40/2016	Yamagata	North America / United States / Texas	2016-03-08
N	EPI_ISL_225177	B/Utah/48/2016	Yamagata	North America / United States / Utah	2016-03-26
N	EPI_ISL_225202	B/New York/26/2016	Yamagata	North America / United States / New York	2016-03-16
N	EPI_ISL_223748	B/New Mexico/33/2016	Yamagata	North America / United States / New Mexico	2016-04-03
N	EPI_ISL_225174	B/Texas/67/2016	Yamagata	North America / United States / Texas	2016-03-23
N	EPI_ISL_223008	B/Idaho/36/2016	Yamagata	North America / United States / Idaho	2016-04-10
N	EPI_ISL_225166	B/Wisconsin/21/2016	Yamagata	North America / United States / Wisconsin	2016-03-16
N	EPI_ISL_223012	B/Washington/83/2016	Yamagata	North America / United States / Washington	2016-04-13
N	EPI_ISL_224300	B/Louisiana/08/2016	Yamagata	North America / United States / Louisiana	2016-04-03
N	EPI_ISL_223750	B/Oklahoma/04/2016	Yamagata	North America / United States / Oklahoma	2016-04-05
N	EPI_ISL_224305	B/Pennsylvania/34/2016	Yamagata	North America / United States / Pennsylvania	2016-03-28
N	EPI_ISL_225223	B/Florida/54/2016	Yamagata	North America / United States / Florida	2016-04-12
N	EPI_ISL_225221	B/New York/50/2016	Yamagata	North America / United States / New York	2015-04-17
N	EPI_ISL_225227	B/Wyoming/18/2016	Yamagata	North America / United States / Wyoming	2016-04-01
N	EPI_ISL_225304	B/Colorado/32/2016	Yamagata	North America / United States / Colorado	2016-05-14
N	EPI_ISL_225242	B/Colorado/30/2016	Yamagata	North America / United States / Colorado	2016-04-22
N	EPI_ISL_225262	B/Delaware/28/2016	Yamagata	North America / United States / Delaware	2016-05-03
N	EPI_ISL_229236	B/Pennsylvania/29/2016	Yamagata	North America / United States / Pennsylvania	2016-02-17
N	EPI_ISL_229259	B/Quebec/RV1985/2016	Yamagata	North America / Canada	2016-03-31
N	EPI_ISL_229382	B/New Mexico/31/2016	Yamagata	North America / United States / New Mexico	2016-03-28
N	EPI_ISL_229395	B/Maine/18/2016	Yamagata	North America / United States / Maine	2016-04-02
N	EPI_ISL_229385	B/Texas/71/2016	Yamagata	North America / United States / Texas	2016-03-23
N	EPI_ISL_229372	B/Wisconsin/26/2016	Yamagata	North America / United States / Wisconsin	2016-03-25
N	EPI_ISL_229428	B/Delaware/33/2016	Yamagata	North America / United States / Delaware	2016-05-19
N	EPI_ISL_229335	B/Delaware/09/2016	Yamagata	North America / United States / Delaware	2016-02-19
N	EPI_ISL_229261	B/Minnesota/24/2016	Yamagata	North America / United States / Minnesota	2016-05-08
N	EPI_ISL_230555	B/Texas/154/2016	Yamagata	North America / United States / Texas	2016-05-14
N	EPI_ISL_230582	B/Delaware/39/2016	Yamagata	North America / United States / Delaware	2016-06-02
N	EPI_ISL_230581	B/Delaware/38/2016	Yamagata	North America / United States / Delaware	2016-06-01
N	EPI_ISL_232256	B/Texas/142/2016	Yamagata	North America / United States / Texas	2016-03-16
N	EPI_ISL_232333	B/Mexico/3626/2016	Yamagata	North America / Mexico	2016-03-23
N	EPI_ISL_233133	B/Florida/46/2016	Yamagata	North America / United States / Florida	2016-03-30
N	EPI_ISL_233156	B/Guatemala/5251/2016	Yamagata	North America / Guatemala	2016-03-03
N	EPI_ISL_233670	B/North Carolina/23/2016	Yamagata	North America / United States / North Carolina	2016-05-05
N	EPI_ISL_233138	B/New Mexico/34/2016	Yamagata	North America / United States / New Mexico	2016-04-03
N	EPI_ISL_233668	B/Delaware/24/2016	Yamagata	North America / United States / Delaware	2016-04-19
N	EPI_ISL_232372	B/Montana/13/2016	Yamagata	North America / United States / Montana	2016-03-27
N	EPI_ISL_235005	B/Ohio/11/2016	Yamagata	North America / United States / Ohio	2016-06-19
N	EPI_ISL_235507	B/Pennsylvania/51/2016	Yamagata	North America / United States / Pennsylvania	2016-04-08
N	EPI_ISL_238992	B/Mexico/4207/2016	Yamagata	North America / Mexico	2016-07-22
N	EPI_ISL_238887	B/New Mexico/49/2016	Yamagata	North America / United States / New Mexico	2016-10-26
N	EPI_ISL_238886	B/New Mexico/48/2016	Yamagata	North America / United States / New Mexico	2016-10-20
N	EPI_ISL_237465	B/Texas/81/2016	Yamagata	North America / United States / Texas	2016-04-19
N	EPI_ISL_238994	B/Michigan/34/2016	Yamagata	North America / United States / Michigan	2016-10-17
N	EPI_ISL_238878	B/Hawaii/44/2016	Yamagata	North America / United States / Hawaii	2016-10-01
N	EPI_ISL_241676	B/Florida/101/2016	Yamagata	North America / United States / Florida	2016-12-08
N	EPI_ISL_240444	B/Honduras/9365/2016	Yamagata	North America / Honduras	2016-10-17
N	EPI_ISL_240483	B/Indiana/24/2016	Yamagata	North America / United States / Indiana	2016-11-28
N	EPI_ISL_241662	B/Mississippi/24/2016	Yamagata	North America / United States / Mississippi	2016-12-21
N	EPI_ISL_240486	B/Massachusetts/17/2016	Yamagata	North America / United States / Massachusetts	2016-11-29
N	EPI_ISL_241729	B/Hawaii/48/2016	Yamagata	North America / United States / Hawaii	2016-10-17
N	EPI_ISL_241664	B/Ohio/13/2016	Yamagata	North America / United States / Ohio	2016-12-08
N	EPI_ISL_243885	B/West Virginia/02/2016	Yamagata	North America / United States / West Virginia	2016-12-13
N	EPI_ISL_247619	B/Florida/101/2016	Yamagata	North America / United States / Florida	2016-12-08
N	EPI_ISL_247540	B/Florida/80/2016	Yamagata	North America / United States / Florida	2016-08-28
N	EPI_ISL_247596	B/Guatemala/5420/2016	Yamagata	North America / Guatemala	2016-08-02
N	EPI_ISL_247662	B/Michigan/62/2016	Yamagata	North America / United States / Michigan	2016-12-29
N	EPI_ISL_247617	B/Arizona/37/2016	Yamagata	North America / United States / Arizona	2016-12-13
N	EPI_ISL_247686	B/Puerto Rico/12/2016	Yamagata	North America / Puerto Rico	2016-11-16
N	EPI_ISL_248354	B/Michigan/56/2016	Yamagata	North America / United States / Michigan	2016-12-14
N	EPI_ISL_289263	B/Pennsylvania/69/2016	Yamagata	North America / United States / Pennsylvania	2016-12-06
N	EPI_ISL_247683	B/Pennsylvania/03/2017	Yamagata	North America / United States / Pennsylvania	2017-01-11
N	EPI_ISL_249908	B/Alaska/01/2017	Yamagata	North America / United States / Alaska	2017-01-06
N	EPI_ISL_249906	B/Oregon/01/2017	Yamagata	North America / United States / Oregon	2017-01-18
N	EPI_ISL_248977	B/Massachusetts/02/2017	Yamagata	North America / United States / Massachusetts	2017-01-08
N	EPI_ISL_247655	B/Massachusetts/02/2017	Yamagata	North America / United States / Massachusetts	2017-01-08
N	EPI_ISL_249881	B/Michigan/07/2017	Yamagata	North America / United States / Michigan	2017-01-21
N	EPI_ISL_247705	B/Wisconsin/05/2017	Yamagata	North America / United States / Wisconsin	2017-01-15
N	EPI_ISL_248355	B/Washington/01/2017	Yamagata	North America / United States / Washington	2017-01-11
N	EPI_ISL_248969	B/California/03/2017	Yamagata	North America / United States / California	2017-01-20
N	EPI_ISL_249866	B/Delaware/06/2017	Yamagata	North America / United States / Delaware	2017-01-31
N	EPI_ISL_247675	B/Delaware/03/2017	Yamagata	North America / United States / Delaware	2017-01-14
N	EPI_ISL_248987	B/Montana/03/2017	Yamagata	North America / United States / Montana	2017-01-22
N	EPI_ISL_256119	B/Wyoming/03/2017	Yamagata	North America / United States / Wyoming	2017-02-26
N	EPI_ISL_255248	B/Wyoming/02/2017	Yamagata	North America / United States / Wyoming	2017-02-14
N	EPI_ISL_255232	B/Connecticut/02/2017	Yamagata	North America / United States / Connecticut	2017-01-05
N	EPI_ISL_255794	B/Oregon/03/2017	Yamagata	North America / United States / Oregon	2017-02-08
N	EPI_ISL_253242	B/Wisconsin/11/2017	Yamagata	North America / United States / Wisconsin	2017-02-19
N	EPI_ISL_255801	B/Wisconsin/06/2017	Yamagata	North America / United States / Wisconsin	2017-01-27
N	EPI_ISL_249921	B/Texas/10/2017	Yamagata	North America / United States / Texas	2017-01-23
N	EPI_ISL_252763	B/Washington/09/2017	Yamagata	North America / United States / Washington	2017-02-07
N	EPI_ISL_256118	B/Washington/13/2017	Yamagata	North America / United States / Washington	2017-02-21
N	EPI_ISL_257743	B/Florida/09/2017	Yamagata	North America / United States / Florida	2017-02-10
N	EPI_ISL_258153	B/New Hampshire/04/2017	Yamagata	North America / United States / New Hampshire	2017-02-23
N	EPI_ISL_256848	B/Georgia/05/2017	Yamagata	North America / United States / Georgia	2017-02-10
N	EPI_ISL_256852	B/Kentucky/08/2017	Yamagata	North America / United States / Kentucky	2017-02-14
N	EPI_ISL_259359	B/Oregon/07/2017	Yamagata	North America / United States / Oregon	2017-02-24
N	EPI_ISL_257770	B/Tennessee/05/2017	Yamagata	North America / United States / Tennessee	2017-02-10
N	EPI_ISL_256879	B/Oklahoma/08/2017	Yamagata	North America / United States / Oklahoma	2017-02-14
N	EPI_ISL_258158	B/Virginia/05/2017	Yamagata	North America / United States / Virginia	2017-02-24
N	EPI_ISL_257777	B/Virginia/03/2017	Yamagata	North America / United States / Virginia	2017-02-12
N	EPI_ISL_256886	B/Texas/29/2017	Yamagata	North America / United States / Texas	2017-03-01
N	EPI_ISL_258197	B/Delaware/15/2017	Yamagata	North America / United States / Delaware	2017-02-28
N	EPI_ISL_256902	B/Montana/09/2017	Yamagata	North America / United States / Montana	2017-03-05
N	EPI_ISL_259469	B/New Jersey/11/2017	Yamagata	North America / United States / New Jersey	2017-03-09
N	EPI_ISL_259391	B/New Mexico/04/2017	Yamagata	North America / United States / New Mexico	2017-03-23
N	EPI_ISL_259779	B/Maryland/08/2017	Yamagata	North America / United States / Maryland	2017-03-10
N	EPI_ISL_260491	B/Idaho/11/2017	Yamagata	North America / United States / Idaho	2017-04-01
N	EPI_ISL_259455	B/Vermont/03/2017	Yamagata	North America / United States / Vermont	2017-03-06
N	EPI_ISL_260494	B/Iowa/13/2017	Yamagata	North America / United States / Iowa	2017-04-01
N	EPI_ISL_259787	B/Florida/19/2017	Yamagata	North America / United States / Florida	2017-03-20
N	EPI_ISL_259402	B/Michigan/33/2017	Yamagata	North America / United States / Michigan	2017-03-27
N	EPI_ISL_259410	B/Wisconsin/18/2017	Yamagata	North America / United States / Wisconsin	2017-03-22
N	EPI_ISL_259791	B/Rhode Island/04/2017	Yamagata	North America / United States / Rhode Island	2017-02-21
N	EPI_ISL_259444	B/Montana/10/2017	Yamagata	North America / United States / Montana	2017-03-07
N	EPI_ISL_262801	B/North Carolina/15/2017	Yamagata	North America / United States / North Carolina	2017-03-28
N	EPI_ISL_262800	B/North Carolina/13/2017	Yamagata	North America / United States / North Carolina	2017-03-27
N	EPI_ISL_264127	B/New York/22/2017	Yamagata	North America / United States / New York	2017-04-17
N	EPI_ISL_264386	B/Connecticut/23/2017	Yamagata	North America / United States / Connecticut	2017-03-30
N	EPI_ISL_264398	B/Mississippi/14/2017	Yamagata	North America / United States / Mississippi	2017-04-26
N	EPI_ISL_262836	B/Massachusetts/09/2017	Yamagata	North America / United States / Massachusetts	2017-03-17
N	EPI_ISL_264394	B/Michigan/41/2017	Yamagata	North America / United States / Michigan	2017-04-21
N	EPI_ISL_262785	B/Michigan/35/2017	Yamagata	North America / United States / Michigan	2017-04-01
N	EPI_ISL_262848	B/Virginia/09/2017	Yamagata	North America / United States / Virginia	2017-03-24
N	EPI_ISL_262804	B/Puerto Rico/06/2017	Yamagata	North America / Puerto Rico	2017-03-20
N	EPI_ISL_261795	B/Michigan/26/2017	Yamagata	North America / United States / Michigan	2017-03-14
N	EPI_ISL_266873	B/Utah/23/2017	Yamagata	North America / United States / Utah	2017-04-23
N	EPI_ISL_267462	B/New Hampshire/04/2017	Yamagata	North America / United States / New Hampshire	2017-02-23
N	EPI_ISL_266889	B/Nevada/07/2017	Yamagata	North America / United States / Nevada	2017-04-28
N	EPI_ISL_266601	B/Arkansas/09/2017	Yamagata	North America / United States / Arkansas	2017-05-15
N	EPI_ISL_266884	B/Hawaii/25/2017	Yamagata	North America / United States / Hawaii	2017-04-22
N	EPI_ISL_266652	B/South Dakota/14/2017	Yamagata	North America / United States / South Dakota	2017-03-17
N	EPI_ISL_267484	B/Nevada/04/2017	Yamagata	North America / United States / Nevada	2017-03-30
N	EPI_ISL_267483	B/Nevada/03/2017	Yamagata	North America / United States / Nevada	2017-03-25
N	EPI_ISL_266665	B/Virginia/14/2017	Yamagata	North America / United States / Virginia	2017-04-08
N	EPI_ISL_266664	B/Virginia/13/2017	Yamagata	North America / United States / Virginia	2017-04-08
N	EPI_ISL_266719	B/Tennessee/24/2017	Yamagata	North America / United States / Tennessee	2017-04-18
N	EPI_ISL_266730	B/Texas/53/2017	Yamagata	North America / United States / Texas	2017-03-18
N	EPI_ISL_269994	B/Idaho/17/2017	Yamagata	North America / United States / Idaho	2017-05-19
N	EPI_ISL_267592	B/New Hampshire/13/2017	Yamagata	North America / United States / New Hampshire	2017-05-14
N	EPI_ISL_269995	B/Colorado/19/2017	Yamagata	North America / United States / Colorado	2017-05-24
N	EPI_ISL_267506	B/Alaska/06/2017	Yamagata	North America / United States / Alaska	2017-04-21
N	EPI_ISL_267584	B/Michigan/43/2017	Yamagata	North America / United States / Michigan	2017-05-04
N	EPI_ISL_267616	B/Hawaii/28/2017	Yamagata	North America / United States / Hawaii	2017-04-26
N	EPI_ISL_270011	B/Arizona/32/2017	Yamagata	North America / United States / Arizona	2017-06-13
N	EPI_ISL_270007	B/Arizona/26/2017	Yamagata	North America / United States / Arizona	2017-05-07
N	EPI_ISL_268473	B/California/24/2017	Yamagata	North America / United States / California	2017-04-25
N	EPI_ISL_274424	B/Florida/88/2017	Yamagata	North America / United States / Florida	2017-07-18
N	EPI_ISL_273753	B/Virginia/10/2017	Yamagata	North America / United States / Virginia	2017-03-25
N	EPI_ISL_274420	B/Puerto Rico/27/2017	Yamagata	North America / Puerto Rico	2017-05-19
N	EPI_ISL_276616	B/Mexico/2087/2017	Yamagata	North America / Mexico	2017-04-12
N	EPI_ISL_276601	B/Guatemala/107/2017	Yamagata	North America / Guatemala	2017-03-31
N	EPI_ISL_276579	B/Matagalpa/261/2017	Yamagata	North America / Nicaragua	2017-05-18
N	EPI_ISL_276643	B/Florida/91/2017	Yamagata	North America / United States / Florida	2017-07-22
N	EPI_ISL_277833	B/Louisiana/42/2017	Yamagata	North America / United States / Louisiana	2017-08-23
N	EPI_ISL_276637	B/Hawaii/50/2017	Yamagata	North America / United States / Hawaii	2017-06-29
N	EPI_ISL_276632	B/Puerto Rico/05/2017	Yamagata	North America / Puerto Rico	2017-03-02
N	EPI_ISL_282232	B/Alaska/20/2017	Yamagata	North America / United States / Alaska	2017-09-07
N	EPI_ISL_282789	B/Indiana/17/2017	Yamagata	North America / United States / Indiana	2017-09-20
N	EPI_ISL_282790	B/Michigan/84/2017	Yamagata	North America / United States / Michigan	2017-09-14
N	EPI_ISL_282246	B/Louisiana/52/2017	Yamagata	North America / United States / Louisiana	2017-09-05
N	EPI_ISL_282223	B/Louisiana/46/2017	Yamagata	North America / United States / Louisiana	2017-09-15
N	EPI_ISL_282784	B/California/43/2017	Yamagata	North America / United States / California	2017-10-01
N	EPI_ISL_284975	B/Texas/81/2017	Yamagata	North America / United States / Texas	2017-10-06
N	EPI_ISL_284966	B/Illinois/46/2017	Yamagata	North America / United States / Illinois	2017-10-23
N	EPI_ISL_284108	B/Michigan/87/2017	Yamagata	North America / United States / Michigan	2017-10-10
N	EPI_ISL_284107	B/Wisconsin/69/2017	Yamagata	North America / United States / Wisconsin	2017-10-18
N	EPI_ISL_284130	B/Hawaii/62/2017	Yamagata	North America / United States / Hawaii	2017-10-07
N	EPI_ISL_284128	B/Washington/39/2017	Yamagata	North America / United States / Washington	2017-10-15
N	EPI_ISL_287649	B/Utah/46/2017	Yamagata	North America / United States / Utah	2017-11-16
N	EPI_ISL_285803	B/Utah/43/2017	Yamagata	North America / United States / Utah	2017-10-12
N	EPI_ISL_287631	B/Idaho/27/2017	Yamagata	North America / United States / Idaho	2017-11-17
N	EPI_ISL_285805	B/Oregon/11/2017	Yamagata	North America / United States / Oregon	2017-10-24
N	EPI_ISL_286099	B/Wisconsin/72/2017	Yamagata	North America / United States / Wisconsin	2017-10-30
N	EPI_ISL_285878	B/Louisiana/52/2017	Yamagata	North America / United States / Louisiana	2017-09-05
N	EPI_ISL_287654	B/Washington/40/2017	Yamagata	North America / United States / Washington	2017-10-12
N	EPI_ISL_287663	B/Idaho/25/2017	Yamagata	North America / United States / Idaho	2017-11-01
N	EPI_ISL_287670	B/Mississippi/17/2017	Yamagata	North America / United States / Mississippi	2017-10-13
N	EPI_ISL_288606	B/Oklahoma/16/2017	Yamagata	North America / United States / Oklahoma	2017-11-18
N	EPI_ISL_288576	B/Nebraska/09/2017	Yamagata	North America / United States / Nebraska	2017-11-20
N	EPI_ISL_288628	B/Arizona/84/2017	Yamagata	North America / United States / Arizona	2017-11-06
N	EPI_ISL_288601	B/California/62/2017	Yamagata	North America / United States / California	2017-11-26
N	EPI_ISL_288587	B/Montana/24/2017	Yamagata	North America / United States / Montana	2017-11-22
N	EPI_ISL_289246	B/Pennsylvania/21/2017	Yamagata	North America / United States / Pennsylvania	2017-01-31
N	EPI_ISL_289647	B/Utah/47/2017	Yamagata	North America / United States / Utah	2017-11-27
N	EPI_ISL_290811	B/Colorado/28/2017	Yamagata	North America / United States / Colorado	2017-12-09
N	EPI_ISL_290797	B/Colorado/25/2017	Yamagata	North America / United States / Colorado	2017-11-21
N	EPI_ISL_289601	B/Colorado/26/2017	Yamagata	North America / United States / Colorado	2017-11-22
N	EPI_ISL_289790	B/Oregon/14/2017	Yamagata	North America / United States / Oregon	2017-11-21
N	EPI_ISL_290769	B/Missouri/13/2017	Yamagata	North America / United States / Missouri	2017-12-01
N	EPI_ISL_289588	B/Alabama/15/2017	Yamagata	North America / United States / Alabama	2017-12-05
N	EPI_ISL_289609	B/Hawaii/64/2017	Yamagata	North America / United States / Hawaii	2017-10-29
N	EPI_ISL_289591	B/Arizona/87/2017	Yamagata	North America / United States / Arizona	2017-11-30
N	EPI_ISL_289651	B/Washington/41/2017	Yamagata	North America / United States / Washington	2017-10-25
N	EPI_ISL_290788	B/Montana/26/2017	Yamagata	North America / United States / Montana	2017-12-04
N	EPI_ISL_291569	B/Mexico/2650/2017	Yamagata	North America / Mexico	2017-09-06
N	EPI_ISL_290825	B/Maryland/45/2017	Yamagata	North America / United States / Maryland	2017-12-03
N	EPI_ISL_290818	B/Indiana/23/2017	Yamagata	North America / United States / Indiana	2017-11-27
N	EPI_ISL_291584	B/New York/34/2017	Yamagata	North America / United States / New York	2017-11-11
N	EPI_ISL_291611	B/New Hampshire/15/2017	Yamagata	North America / United States / New Hampshire	2017-12-18
N	EPI_ISL_292714	B/Georgia/15/2017	Yamagata	North America / United States / Georgia	2017-11-17
N	EPI_ISL_292713	B/Georgia/14/2017	Yamagata	North America / United States / Georgia	2017-11-09
N	EPI_ISL_292728	B/Michigan/93/2017	Yamagata	North America / United States / Michigan	2017-12-14
N	EPI_ISL_292760	B/South Dakota/33/2017	Yamagata	North America / United States / South Dakota	2017-11-06
N	EPI_ISL_296260	B/North Carolina/29/2017	Yamagata	North America / United States / North Carolina	2017-12-05
N	EPI_ISL_296280	B/Pennsylvania/51/2017	Yamagata	North America / United States / Pennsylvania	2017-12-08
N	EPI_ISL_295955	B/Oregon/17/2017	Yamagata	North America / United States / Oregon	2017-12-26
N	EPI_ISL_296293	B/Illinois/50/2017	Yamagata	North America / United States / Illinois	2017-12-19
N	EPI_ISL_295958	B/Iowa/40/2017	Yamagata	North America / United States / Iowa	2017-12-30
N	EPI_ISL_296306	B/Florida/108/2017	Yamagata	North America / United States / Florida	2017-12-05
N	EPI_ISL_295962	B/Arkansas/13/2017	Yamagata	North America / United States / Arkansas	2017-12-27
N	EPI_ISL_296335	B/Nebraska/10/2017	Yamagata	North America / United States / Nebraska	2017-12-28
N	EPI_ISL_296334	B/Nebraska/09/2017	Yamagata	North America / United States / Nebraska	2017-11-20
N	EPI_ISL_295978	B/Washington/47/2017	Yamagata	North America / United States / Washington	2017-12-18
N	EPI_ISL_296610	B/Costa Rica/5694/2017	Yamagata	North America / Costa Rica	2017-11-01
N	EPI_ISL_298420	B/Maryland/48/2017	Yamagata	North America / United States / Maryland	2017-12-28
N	EPI_ISL_300300	B/New Jersey/42/2017	Yamagata	North America / United States / New Jersey	2017-12-23
N	EPI_ISL_300959	B/Haiti/4667/2017	Yamagata	North America / Haiti	2017-10-24
N	EPI_ISL_300270	B/Louisiana/71/2017	Yamagata	North America / United States / Louisiana	2017-12-27
N	EPI_ISL_300144	B/Louisiana/70/2017	Yamagata	North America / United States / Louisiana	2017-12-20
N	EPI_ISL_298451	B/Washington/49/2017	Yamagata	North America / United States / Washington	2017-12-15
N	EPI_ISL_296654	B/Florida/01/2018	Yamagata	North America / United States / Florida	2018-01-02
N	EPI_ISL_296620	B/North Carolina/03/2018	Yamagata	North America / United States / North Carolina	2018-01-17
N	EPI_ISL_296629	B/New Hampshire/02/2018	Yamagata	North America / United States / New Hampshire	2018-01-16
N	EPI_ISL_296640	B/Mississippi/01/2018	Yamagata	North America / United States / Mississippi	2018-01-03
N	EPI_ISL_295970	B/California/02/2018	Yamagata	North America / United States / California	2018-01-01
N	EPI_ISL_300181	B/Ontario/RV0369/2018	Yamagata	North America / Canada	2018-01-01
N	EPI_ISL_300158	B/New York/01/2018	Yamagata	North America / United States / New York	2018-01-04
N	EPI_ISL_300139	B/Maine/04/2018	Yamagata	North America / United States / Maine	2018-01-26
N	EPI_ISL_298422	B/North Dakota/01/2018	Yamagata	North America / United States / North Dakota	2018-01-19
N	EPI_ISL_298431	B/Illinois/01/2018	Yamagata	North America / United States / Illinois	2018-01-02
N	EPI_ISL_298435	B/Michigan/04/2018	Yamagata	North America / United States / Michigan	2018-01-06
N	EPI_ISL_300129	B/Delaware/03/2018	Yamagata	North America / United States / Delaware	2018-01-19
N	EPI_ISL_300921	B/Illinois/05/2018	Yamagata	North America / United States / Illinois	2018-02-02
N	EPI_ISL_300277	B/Missouri/04/2018	Yamagata	North America / United States / Missouri	2018-01-24
N	EPI_ISL_300956	B/Michigan/06/2018	Yamagata	North America / United States / Michigan	2018-01-16
N	EPI_ISL_300973	B/Arkansas/06/2018	Yamagata	North America / United States / Arkansas	2018-02-06
N	EPI_ISL_300948	B/Oklahoma/02/2018	Yamagata	North America / United States / Oklahoma	2018-01-30
N	EPI_ISL_300933	B/Hawaii/05/2018	Yamagata	North America / United States / Hawaii	2018-01-18
N	EPI_ISL_302953	B/Wisconsin/09/2018	Yamagata	North America / United States / Wisconsin	2018-02-08
N	EPI_ISL_302945	B/Louisiana/02/2018	Yamagata	North America / United States / Louisiana	2018-01-17
N	EPI_ISL_302987	B/Washington/12/2018	Yamagata	North America / United States / Washington	2018-02-01
N	EPI_ISL_302991	B/Minnesota/08/2018	Yamagata	North America / United States / Minnesota	2018-02-05
N	EPI_ISL_303056	B/North Carolina/05/2018	Yamagata	North America / United States / North Carolina	2018-01-18
N	EPI_ISL_303201	B/Alaska/04/2018	Yamagata	North America / United States / Alaska	2018-02-05
N	EPI_ISL_302998	B/Illinois/08/2018	Yamagata	North America / United States / Illinois	2018-02-21
N	EPI_ISL_303210	B/Hawaii/09/2018	Yamagata	North America / United States / Hawaii	2018-02-02
N	EPI_ISL_303038	B/Virginia/03/2018	Yamagata	North America / United States / Virginia	2018-01-22
N	EPI_ISL_303025	B/Virginia/05/2018	Yamagata	North America / United States / Virginia	2018-02-07
N	EPI_ISL_303017	B/West Virginia/09/2018	Yamagata	North America / United States / West Virginia	2018-01-29
N	EPI_ISL_304347	B/Connecticut/09/2018	Yamagata	North America / United States / Connecticut	2018-02-01
N	EPI_ISL_304363	B/Florida/13/2018	Yamagata	North America / United States / Florida	2018-02-20
N	EPI_ISL_305114	B/New Mexico/09/2018	Yamagata	North America / United States / New Mexico	2018-02-26
N	EPI_ISL_305138	B/Iowa/07/2018	Yamagata	North America / United States / Iowa	2018-02-22
N	EPI_ISL_305137	B/Iowa/06/2018	Yamagata	North America / United States / Iowa	2018-02-13
N	EPI_ISL_305139	B/Mississippi/07/2018	Yamagata	North America / United States / Mississippi	2018-02-15
N	EPI_ISL_305151	B/Alabama/07/2018	Yamagata	North America / United States / Alabama	2018-02-20
N	EPI_ISL_305162	B/South Dakota/08/2018	Yamagata	North America / United States / South Dakota	2018-02-21
N	EPI_ISL_305887	B/District Of Columbia/02/2018	Yamagata	North America / United States / District of Columbia	2018-01-11
N	EPI_ISL_305865	B/Alaska/08/2018	Yamagata	North America / United States / Alaska	2018-03-02
N	EPI_ISL_305864	B/Alaska/09/2018	Yamagata	North America / United States / Alaska	2018-03-05
N	EPI_ISL_306178	B/Connecticut/17/2018	Yamagata	North America / United States / Connecticut	2018-03-11
N	EPI_ISL_306162	B/Iowa/08/2018	Yamagata	North America / United States / Iowa	2018-03-05
N	EPI_ISL_306174	B/Wisconsin/18/2018	Yamagata	North America / United States / Wisconsin	2018-03-09
N	EPI_ISL_305883	B/West Virginia/12/2018	Yamagata	North America / United States / West Virginia	2018-02-18
N	EPI_ISL_306799	B/Kansas/08/2018	Yamagata	North America / United States / Kansas	2018-03-08
N	EPI_ISL_306804	B/Wyoming/09/2018	Yamagata	North America / United States / Wyoming	2018-03-15
N	EPI_ISL_306814	B/Louisiana/03/2018	Yamagata	North America / United States / Louisiana	2018-01-20
N	EPI_ISL_306825	B/Arizona/18/2018	Yamagata	North America / United States / Arizona	2018-03-10
N	EPI_ISL_306837	B/California/21/2018	Yamagata	North America / United States / California	2018-03-14
N	EPI_ISL_306845	B/Minnesota/12/2018	Yamagata	North America / United States / Minnesota	2018-03-19
N	EPI_ISL_309089	B/Maryland/20/2018	Yamagata	North America / United States / Maryland	2018-02-12
N	EPI_ISL_307855	B/Maryland/07/2018	Yamagata	North America / United States / Maryland	2018-03-04
N	EPI_ISL_307789	B/Maryland/17/2018	Yamagata	North America / United States / Maryland	2018-02-24
N	EPI_ISL_309096	B/Massachusetts/11/2018	Yamagata	North America / United States / Massachusetts	2018-03-23
N	EPI_ISL_307835	B/Wisconsin/20/2018	Yamagata	North America / United States / Wisconsin	2018-03-20
N	EPI_ISL_307801	B/Tennessee/06/2018	Yamagata	North America / United States / Tennessee	2018-03-19
N	EPI_ISL_309156	B/New Jersey/10/2018	Yamagata	North America / United States / New Jersey	2018-04-03
N	EPI_ISL_309133	B/Maine/20/2018	Yamagata	North America / United States / Maine	2018-03-22
N	EPI_ISL_309154	B/Colorado/11/2018	Yamagata	North America / United States / Colorado	2018-04-01
N	EPI_ISL_309135	B/Kentucky/19/2018	Yamagata	North America / United States / Kentucky	2018-03-27
N	EPI_ISL_309704	B/Iowa/12/2018	Yamagata	North America / United States / Iowa	2018-03-30
N	EPI_ISL_309138	B/Florida/21/2018	Yamagata	North America / United States / Florida	2018-03-19
N	EPI_ISL_309709	B/Wisconsin/24/2018	Yamagata	North America / United States / Wisconsin	2018-04-02
N	EPI_ISL_309731	B/California/34/2018	Yamagata	North America / United States / California	2018-04-10
N	EPI_ISL_309721	B/California/33/2018	Yamagata	North America / United States / California	2018-04-05
N	EPI_ISL_309725	B/Montana/24/2018	Yamagata	North America / United States / Montana	2018-04-07
N	EPI_ISL_311595	B/District Of Columbia/07/2018	Yamagata	North America / United States / District of Columbia	2018-03-14
N	EPI_ISL_311620	B/Honduras/758/2018	Yamagata	North America / Honduras	2018-02-23
N	EPI_ISL_311592	B/Texas/18/2018	Yamagata	North America / United States / Texas	2018-03-01
N	EPI_ISL_311605	B/Puerto Rico/10/2018	Yamagata	North America / Puerto Rico	2018-02-28
N	EPI_ISL_313123	B/Mexico/917/2018	Yamagata	North America / Mexico	2018-02-14
N	EPI_ISL_313140	B/Connecticut/28/2018	Yamagata	North America / United States / Connecticut	2018-04-16
N	EPI_ISL_313128	B/Wisconsin/28/2018	Yamagata	North America / United States / Wisconsin	2018-05-02
N	EPI_ISL_313143	B/Ohio/15/2018	Yamagata	North America / United States / Ohio	2018-04-10
N	EPI_ISL_313175	B/Virginia/13/2018	Yamagata	North America / United States / Virginia	2018-04-17
N	EPI_ISL_313174	B/West Virginia/28/2018	Yamagata	North America / United States / West Virginia	2018-04-22
N	EPI_ISL_313069	B/West Virginia/25/2018	Yamagata	North America / United States / West Virginia	2018-04-11
N	EPI_ISL_313162	B/Montana/27/2018	Yamagata	North America / United States / Montana	2018-04-20
N	EPI_ISL_313214	B/Mexico/471/2018	Yamagata	North America / Mexico	2018-01-22
N	EPI_ISL_313642	B/El Salvador/103/2018	Yamagata	North America / El Salvador	2018-02-05
N	EPI_ISL_314032	B/South Dakota/18/2018	Yamagata	North America / United States / South Dakota	2018-05-05
N	EPI_ISL_315102	B/District Of Columbia/12/2018	Yamagata	North America / United States / District of Columbia	2018-03-14
N	EPI_ISL_314436	B/New Hampshire/12/2018	Yamagata	North America / United States / New Hampshire	2018-03-30
N	EPI_ISL_314491	B/Alaska/14/2018	Yamagata	North America / United States / Alaska	2018-05-04
N	EPI_ISL_315130	B/Wisconsin/33/2018	Yamagata	North America / United States / Wisconsin	2018-06-01
N	EPI_ISL_315148	B/Arizona/31/2018	Yamagata	North America / United States / Arizona	2018-06-08
N	EPI_ISL_315146	B/Minnesota/24/2018	Yamagata	North America / United States / Minnesota	2018-06-02
N	EPI_ISL_316467	B/Arizona/32/2018	Yamagata	North America / United States / Arizona	2018-06-19
N	EPI_ISL_316457	B/Minnesota/21/2018	Yamagata	North America / United States / Minnesota	2018-05-14
N	EPI_ISL_321170	B/Martinique/486/2018	Yamagata	North America / Martinique	2018-02-20
N	EPI_ISL_321991	B/Wisconsin/34/2018	Yamagata	North America / United States / Wisconsin	2018-08-16
N	EPI_ISL_330057	B/Hawaii/30/2018	Yamagata	North America / United States / Hawaii	2018-07-31
N	EPI_ISL_322003	B/Pennsylvania/23/2018	Yamagata	North America / United States / Pennsylvania	2018-02-09
N	EPI_ISL_331488	B/El Salvador/515/2018	Yamagata	North America / El Salvador	2018-07-16
N	EPI_ISL_331190	B/Wyoming/14/2018	Yamagata	North America / United States / Wyoming	2018-10-04
N	EPI_ISL_331180	B/Hawaii/33/2018	Yamagata	North America / United States / Hawaii	2018-09-15
N	EPI_ISL_332280	B/Mexico/2377/2018	Yamagata	North America / Mexico	2018-08-12
N	EPI_ISL_332040	B/Florida/52/2018	Yamagata	North America / United States / Florida	2018-10-28
N	EPI_ISL_333579	B/Wyoming/11/2018	Yamagata	North America / United States / Wyoming	2018-09-25
N	EPI_ISL_332264	B/Wyoming/11/2018	Yamagata	North America / United States / Wyoming	2018-09-25
N	EPI_ISL_333849	B/Colorado/16/2018	Yamagata	North America / United States / Colorado	2018-12-04
N	EPI_ISL_333842	B/Delaware/30/2018	Yamagata	North America / United States / Delaware	2018-11-18
N	EPI_ISL_335707	B/El Salvador/938/2018	Yamagata	North America / El Salvador	2018-10-31
N	EPI_ISL_335700	B/El Salvador/747/2018	Yamagata	North America / El Salvador	2018-09-17
N	EPI_ISL_335696	B/El Salvador/780/2018	Yamagata	North America / El Salvador	2018-09-24
N	EPI_ISL_339794	B/North Dakota/01/2019	Yamagata	North America / United States / North Dakota	2019-01-10
N	EPI_ISL_339792	B/Pennsylvania/02/2019	Yamagata	North America / United States / Pennsylvania	2019-01-18
N	EPI_ISL_336447	B/Kentucky/26/2018	Yamagata	North America / United States / Kentucky	2018-10-22
N	EPI_ISL_336466	B/Wisconsin/01/2019	Yamagata	North America / United States / Wisconsin	2019-01-02
N	EPI_ISL_339795	B/Oklahoma/01/2019	Yamagata	North America / United States / Oklahoma	2019-01-10
N	EPI_ISL_336418	B/Hawaii/35/2018	Yamagata	North America / United States / Hawaii	2018-10-12
N	EPI_ISL_336437	B/California/36/2018	Yamagata	North America / United States / California	2018-10-19
N	EPI_ISL_342190	B/Jamaica/9836/2018	Yamagata	North America / Jamaica	2018-12-06
N	EPI_ISL_339814	B/New Mexico/01/2019	Yamagata	North America / United States / New Mexico	2019-01-01
N	EPI_ISL_342185	B/Idaho/02/2019	Yamagata	North America / United States / Idaho	2019-02-01
N	EPI_ISL_344834	B/Illinois/01/2019	Yamagata	North America / United States / Illinois	2019-02-05
N	EPI_ISL_344833	B/Louisiana/04/2019	Yamagata	North America / United States / Louisiana	2019-02-18
N	EPI_ISL_344848	B/California/05/2019	Yamagata	North America / United States / California	2019-02-05
N	EPI_ISL_355679	B/District Of Columbia/05/2019	Yamagata	North America / United States / District of Columbia	2019-03-16
N	EPI_ISL_353588	B/District Of Columbia/01/2019	Yamagata	North America / United States / District of Columbia	2019-03-12
N	EPI_ISL_362525	B/Jamaica/3907/2019	Yamagata	North America / Jamaica	2019-03-27
N	EPI_ISL_362511	B/Maryland/16/2019	Yamagata	North America / United States / Maryland	2019-03-27
N	EPI_ISL_354378	B/Maryland/08/2019	Yamagata	North America / United States / Maryland	2019-03-05
N	EPI_ISL_347890	B/North Dakota/05/2019	Yamagata	North America / United States / North Dakota	2019-03-06
N	EPI_ISL_356360	B/Iowa/18/2019	Yamagata	North America / United States / Iowa	2019-04-20
N	EPI_ISL_352033	B/Mississippi/01/2019	Yamagata	North America / United States / Mississippi	2019-03-21
N	EPI_ISL_357982	B/Wisconsin/23/2019	Yamagata	North America / United States / Wisconsin	2019-04-30
N	EPI_ISL_353616	B/Nebraska/01/2019	Yamagata	North America / United States / Nebraska	2019-03-21
N	EPI_ISL_354391	B/California/14/2019	Yamagata	North America / United States / California	2019-03-18
N	EPI_ISL_355667	B/Minnesota/07/2019	Yamagata	North America / United States / Minnesota	2019-04-04
N	EPI_ISL_377568	B/Mexico/1883/2019	Yamagata	North America / Mexico	2019-04-25
N	EPI_ISL_377547	B/Jamaica/5026/2019	Yamagata	North America / Jamaica	2019-04-24
N	EPI_ISL_364280	B/New Hampshire/10/2019	Yamagata	North America / United States / New Hampshire	2019-04-16
N	EPI_ISL_364270	B/New Hampshire/13/2019	Yamagata	North America / United States / New Hampshire	2019-05-03
N	EPI_ISL_364228	B/Hawaii/21/2019	Yamagata	North America / United States / Hawaii	2019-05-26
N	EPI_ISL_386899	B/West Virginia/11/2019	Yamagata	North America / United States / West Virginia	2019-07-31
N	EPI_ISL_364202	B/Minnesota/16/2019	Yamagata	North America / United States / Minnesota	2019-05-18
N	EPI_ISL_380485	B/Michigan/25/2019	Yamagata	North America / United States / Michigan	2019-03-21
N	EPI_ISL_398908	B/Nicaragua/1371/2019	Yamagata	North America / Nicaragua	2019-09-19
N	EPI_ISL_398467	B/Nicaragua/1286/2019	Yamagata	North America / Nicaragua	2019-09-11
